# Supplementary material for: Purified regenerating retinal neurons reveal regulatory role of DNA methylation-mediated Na+/K+-ATPase in murine axon regeneration
Source: Commun Biol. 2023 Jan 30;6:120. doi: 10.1038/s42003-023-04463-4 (PMC9886953; doi:10.1038/s42003-023-04463-4)
Supplement: Supplementary file 4 — Supplementary Data 1 [file 42003_2023_4463_MOESM4_ESM.xlsx]

## Sheet: IR v INR
chr	pos	Mean Methyl IR	Mean Methyl INR	diff	pval	fdr	Symbol	Distance to TSS	Annotation	Gene Name
chr5	36604548	0.736855	0.0557829	0.681072	1.31899e-133	2.33262e-126	Fbxl4	49469	Intron (NM_001107919/313101, intron 6 of 8)	F-box and leucine-rich repeat protein 4
chr16	74384595	0.683469	0.033113	0.650356	1.24577e-129	1.10157e-122	Slc20a2	23434	Intron (NM_017223/29502, intron 1 of 10)	solute carrier family 20 member 2
chr2	185512237	0.878381	0.182301	0.69608	8.71311e-97	5.13636e-90	NA	-67391	Distal Intergenic	NA
chr6	147198424	0.823222	0.123742	0.69948	5.82603e-94	2.57583e-87	NA	-25611	Distal Intergenic	NA
chr19	24332619	0.39401	0.938266	-0.544257	1.83614e-84	6.4944e-78	Tbc1d9	3596	Intron (NM_001134539/304645, intron 1 of 19)	TBC1 domain family member 9
chr13	55172229	0.372835	0.959657	-0.586822	2.33299e-82	6.87645e-76	Ptprc	1477	Promoter (1-2kb)	protein tyrosine phosphatase, receptor type, C
chr1	226555288	0.301511	0.938072	-0.63656	8.12546e-80	2.05283e-73	Sdhaf2	17060	Intron (NM_001008371/361726, intron 3 of 3)	succinate dehydrogenase complex assembly factor 2
chr11	17530896	0.939385	0.038358	0.901027	5.30677e-76	1.17312e-69	Chodl	-7166	Promoter (7-8kb)	chondrolectin
chr14	68505356	0.277658	0.878155	-0.600497	2.46146e-75	4.83676e-69	NA	-1334995	Distal Intergenic	NA
chr2	149365973	0.141211	0.887641	-0.74643	8.33938e-75	1.47482e-68	NA	-32376	Distal Intergenic	NA
chr1	238428666	0.418868	0.988558	-0.56969	1.01562e-74	1.63283e-68	Tmc1	97125	Intron (NM_001108521/361739, intron 4 of 17)	transmembrane channel-like 1
chr17	49836554	0.664003	0.123602	0.540401	2.06827e-74	3.0481e-68	Cdk13	3360	Intron (NM_001271295/306998, intron 1 of 13)	cyclin-dependent kinase 13
chr6	61330438	0.402363	0.954663	-0.5523	2.29051e-74	3.11597e-68	NA	74753	Distal Intergenic	NA
chr1	59372662	0.320554	0.896334	-0.575779	1.63256e-72	2.06227e-66	Lnpep	11681	Intron (NM_001113403/171105, intron 1 of 18)	leucyl and cystinyl aminopeptidase
chr4	121540195	0.493873	0.916495	-0.422622	7.91023e-72	9.32613e-66	Chchd6	25016	Intron (NM_001106608/297436, intron 3 of 7)	coiled-coil-helix-coiled-coil-helix domain containing 6
chrX	113866007	0.266644	0.938704	-0.67206	1.55175e-70	1.71516e-64	NA	-82667	Distal Intergenic	NA
chr10	65517984	0.903181	0.252486	0.650695	9.11371e-70	9.48091e-64	NA	-10403	Distal Intergenic	NA
chr15	89162379	0.443642	0.991121	-0.547479	2.14346e-69	2.10594e-63	NA	176943	Distal Intergenic	NA
chr1	189350346	0.175752	0.815234	-0.639482	1.63601e-68	1.52277e-62	RGD1559600	9383	Intron (NM_001109153/499256, intron 1 of 1)	RGD1559600
chr17	53085299	0.328259	0.85673	-0.52847	3.99773e-68	3.53498e-62	RGD1308147	1974	Promoter (1-2kb)	similar to expressed sequence AW209491
chr2	148716860	0.450173	0.91289	-0.462717	1.03578e-66	8.72273e-61	Serp1	5402	Downstream (1-2kb)	stress-associated endoplasmic reticulum protein 1
chr6	83273848	0.43253	0.982628	-0.550098	4.40558e-65	3.54148e-59	Lrfn5	190108	Intron (NM_001108024/314164, intron 2 of 5)	leucine rich repeat and fibronectin type III domain containing 5
chr3	54106253	0.2395	0.92435	-0.684851	7.76653e-65	5.97177e-59	NA	-147695	Distal Intergenic	NA
chr2	182876368	0.174992	0.962918	-0.787927	1.31565e-64	9.69463e-59	NA	-30307	Distal Intergenic	NA
chr4	138080356	0.487165	0.938158	-0.450992	1.81104e-62	1.28112e-56	Cntn4	295072	Intron (NM_053879/116658, intron 3 of 24)	contactin 4
chr1	198319350	0.403594	0.870239	-0.466646	7.44564e-62	5.06445e-56	Taok2	724	Promoter (<=1kb)	TAO kinase 2
chr4	38420254	0.161263	0.983415	-0.822151	1.72343e-61	1.12884e-55	NA	165072	Distal Intergenic	NA
chr19	18097468	0.431925	0.938185	-0.50626	2.20541e-61	1.39295e-55	NA	-60473	Distal Intergenic	NA
chr10	55097029	0.469143	0.960182	-0.491039	3.95177e-61	2.40989e-55	Pik3r6	-3602	Promoter (3-4kb)	phosphoinositide-3-kinase, regulatory subunit 6
chr17	81285182	0.30607	0.906921	-0.600851	2.34433e-60	1.38198e-54	NA	-67517	Distal Intergenic	NA
chr2	101801097	0.86562	0.10502	0.7606	6.18245e-60	3.50481e-54	NA	-510505	Distal Intergenic	NA
chr9	53755500	0.567935	0.952943	-0.385008	6.34177e-60	3.50481e-54	NA	-22642	Distal Intergenic	NA
chr2	7170706	0.86562	0.118308	0.747312	7.6709e-60	4.11089e-54	NA	-1562460	Distal Intergenic	NA
chr17	40736887	0.86562	0.0347719	0.830848	6.35548e-58	3.30577e-52	NA	566365	Distal Intergenic	NA
chr13	68339923	0.617252	0.934919	-0.317667	7.95167e-58	4.01785e-52	Hmcn1	20740	Intron (NM_001271292/289094, intron 1 of 107)	hemicentin 1
chr6	59812741	0.939385	0.29962	0.639765	2.51877e-57	1.23734e-51	NA	137844	Distal Intergenic	NA
chr11	84122229	0.503431	0.980188	-0.476757	2.91848e-56	1.39495e-50	NA	-31970	Distal Intergenic	NA
chr2	26445748	0.393128	0.89037	-0.497242	6.07682e-56	2.82811e-50	NA	-25424	Distal Intergenic	NA
chr4	97435125	0.476991	0.931441	-0.45445	6.69173e-56	3.03443e-50	NA	-58471	Distal Intergenic	NA
chr5	29490851	0.433394	0.909487	-0.476094	1.4581e-55	6.44662e-50	NA	-47528	Distal Intergenic	NA
chr8	98699578	0.43253	0.93176	-0.49923	3.12361e-55	1.34734e-49	NA	38618	Distal Intergenic	NA
chr16	45151866	0.908426	0.215053	0.693373	7.98422e-55	3.36192e-49	NA	-1272002	Distal Intergenic	NA
chr2	73243914	0.523934	0.960274	-0.43634	2.98963e-54	1.22957e-48	NA	3828520	Distal Intergenic	NA
chr10	85253493	0.475251	0.0411456	0.434105	7.49897e-54	3.01407e-48	Mrpl45	-4382	Promoter (4-5kb)	mitochondrial ribosomal protein L45
chr19	32325857	0.443918	0.938826	-0.494908	8.83898e-54	3.43061e-48	LOC498933	-18220	3' UTR	LOC498933
chr13	54893331	0.758295	0.0643	0.693995	8.92331e-54	3.43061e-48	NA	-59410	Distal Intergenic	NA
chr6	127762441	0.167205	0.981138	-0.813933	3.30701e-53	1.24435e-47	Serpina5	-4826	Promoter (4-5kb)	serpin family A member 5
chr1	12511030	0.504895	0.964694	-0.459799	4.13966e-53	1.5252e-47	NA	-312332	Distal Intergenic	NA
chr16	72723473	0.608643	0.976614	-0.367971	1.39296e-52	5.02744e-47	NA	321586	Distal Intergenic	NA
chr5	152800640	0.383591	0.949423	-0.565833	1.86872e-52	6.60963e-47	Mtfr1l	-54052	Intron (NM_001108687/362625, intron 5 of 11)	mitochondrial fission regulator 1-like
chr4	59830891	0.37682	0.912004	-0.535184	3.14574e-52	1.09083e-46	NA	527670	Distal Intergenic	NA
chr14	18315166	0.52579	0.917374	-0.391584	3.72941e-52	1.26835e-46	NA	83312	Distal Intergenic	NA
chr13	90484145	0.683861	0.96708	-0.283219	7.00377e-52	2.337e-46	Copa	16860	Intron (NM_001134540/304978, intron 6 of 32)	coatomer protein complex subunit alpha
chr1	232207056	0.52802	0.0570328	0.470987	1.20793e-51	3.95597e-46	NA	-676270	Distal Intergenic	NA
chr2	73214871	0.165099	0.73836	-0.573261	1.55993e-51	5.01586e-46	NA	3799477	Distal Intergenic	NA
chr9	60854904	0.943069	0.238652	0.704417	1.95227e-51	6.05883e-46	NA	-45308	Distal Intergenic	NA
chrX	118380035	0.174992	0.950387	-0.775396	1.95281e-51	6.05883e-46	NA	102351	Distal Intergenic	NA
chr18	44716836	0.211056	0.81637	-0.605314	2.02282e-51	6.16784e-46	NA	-20317	Distal Intergenic	NA
chr16	53168753	0.466241	0.92598	-0.459739	5.75412e-51	1.72477e-45	NA	-789104	Distal Intergenic	NA
chr4	153221838	0.648704	0.101344	0.547359	7.25932e-51	2.13968e-45	Cecr2	4049	Intron (NM_001191977/500308, intron 1 of 18)	CECR2, histone acetyl-lysine reader
chr8	13195440	0.117019	0.723455	-0.606437	8.14323e-51	2.36086e-45	NA	56371	Distal Intergenic	NA
chr4	16596362	0.57764	0.10366	0.473981	8.44324e-51	2.40836e-45	Pclo	462558	Intron (NM_020098/56768, intron 16 of 32)	piccolo (presynaptic cytomatrix protein)
chr20	41918922	0.420501	0.883805	-0.463305	2.85539e-50	8.01547e-45	NA	652356	Distal Intergenic	NA
chr17	58727601	0.941379	0.238837	0.702542	4.35046e-50	1.20215e-44	NA	-74464	Distal Intergenic	NA
chr3	64103611	0.967477	0.104446	0.863031	6.8003e-50	1.8502e-44	Sestd1	9720	Intron (NM_001134514/295678, intron 1 of 17)	SEC14 and spectrin domain containing 1
chr10	85253462	0.475251	0.0411456	0.434105	1.96911e-49	5.2763e-44	Mrpl45	-4413	Promoter (4-5kb)	mitochondrial ribosomal protein L45
chr3	66367206	0.520777	0.0579958	0.462782	3.52205e-49	9.29661e-44	NA	50410	Distal Intergenic	NA
chr18	77321580	0.717606	0.104534	0.613073	5.79152e-49	1.50622e-43	Nfatc1	1109	Promoter (1-2kb)	nuclear factor of activated T-cells 1
chr11	56984745	0.688955	0.970864	-0.281909	9.59989e-49	2.46048e-43	NA	-124210	Distal Intergenic	NA
chr19	39500147	0.423042	0.932929	-0.509887	1.80223e-48	4.55319e-43	NA	-43100	Distal Intergenic	NA
chr20	46283193	0.86562	0.121957	0.743663	2.55613e-48	6.3669e-43	NA	32775	Distal Intergenic	NA
chr1	161066321	0.310199	0.983983	-0.673784	4.46515e-48	1.09675e-42	NA	-154924	Distal Intergenic	NA
chr20	36244817	0.485418	0.902852	-0.417435	4.5706e-48	1.10727e-42	NA	-795537	Distal Intergenic	NA
chr10	4605579	0.50083	0.949709	-0.448879	6.93709e-48	1.65786e-42	Txndc11	27110	Intron (NM_001127532/302899, intron 5 of 11)	thioredoxin domain containing 11
chr1	7144555	0.224599	0.965598	-0.740999	9.95801e-47	2.34809e-41	NA	42840	Distal Intergenic	NA
chr10	70849063	0.599927	0.891694	-0.291767	2.75734e-46	6.41623e-41	NA	22002	Distal Intergenic	NA
chr3	67856720	0.967477	0.14428	0.823197	2.95572e-46	6.78854e-41	Dusp19	6754	Intron (NM_001107739/311151, intron 2 of 3)	dual specificity phosphatase 19
chr14	68660027	0.939385	0.0523836	0.887001	3.92237e-46	8.8932e-41	NA	-1310006	Distal Intergenic	NA
chr1	137156928	0.215162	0.858349	-0.643187	4.81217e-46	1.07725e-40	Akap13	142656	Intron (NM_001106271/293024, intron 5 of 38)	A-kinase anchoring protein 13
chr6	20448109	0.265453	0.947148	-0.681695	5.32586e-46	1.17734e-40	NA	-603217	Distal Intergenic	NA
chr12	2480462	0.393602	0.918799	-0.525197	5.84131e-46	1.27535e-40	Elavl1	18960	Intron (NM_001108848/363854, intron 2 of 5)	ELAV like RNA binding protein 1
chr4	71952752	0.345316	0.838944	-0.493628	8.02093e-46	1.72988e-40	NA	6021	Distal Intergenic	NA
chr19	40802761	0.939385	0.273313	0.666072	9.63026e-46	2.05194e-40	NA	-87782	Distal Intergenic	NA
chr6	145412088	0.406942	0.932792	-0.52585	1.18939e-45	2.50409e-40	NA	-134506	Distal Intergenic	NA
chrX	119066503	0.206533	0.909645	-0.703112	1.50134e-45	3.12366e-40	Pls3	36084	Intron (NM_031084/81748, intron 1 of 15)	plastin 3
chr5	71101598	0.747488	0.061985	0.685503	2.20844e-45	4.5414e-40	NA	462442	Distal Intergenic	NA
chr3	76312396	0.250998	0.852186	-0.601188	2.26742e-45	4.6091e-40	Olr610	3006	Downstream (2-3kb)	olfactory receptor 610
chr20	16658510	0.611714	0.994242	-0.382528	2.30481e-45	4.63187e-40	NA	433204	Distal Intergenic	NA
chr6	116607235	0.21588	0.93036	-0.714481	2.94101e-45	5.844e-40	NA	-371543	Distal Intergenic	NA
chr2	25375320	0.68871	0.991353	-0.302642	3.40783e-45	6.69637e-40	NA	-140045	Distal Intergenic	NA
chr4	19744954	0.226684	0.982037	-0.755354	3.60835e-45	7.01246e-40	NA	-331435	Distal Intergenic	NA
chr6	98546770	0.455711	0.963514	-0.507803	7.47155e-45	1.43624e-39	Ppp2r5e	20195	Intron (NM_001106740/299147, intron 2 of 11)	protein phosphatase 2 regulatory subunit B', epsilon
chr14	106990001	0.814735	0.0940615	0.720673	1.05043e-44	1.99751e-39	Otx1	-125068	Intron (NM_001305130/305556, intron 11 of 24)	orthodenticle homeobox 1
chr4	70165815	0.172662	0.844605	-0.671942	1.4214e-44	2.6742e-39	NA	-448708	Distal Intergenic	NA
chr11	4247765	0.611386	0.965696	-0.35431	2.48899e-44	4.63344e-39	Cadm2	149569	Intron (NM_001047102/360687, intron 6 of 7)	cell adhesion molecule 2
chr13	67526791	0.825823	0.110615	0.715208	2.96269e-44	5.45781e-39	NA	-18638	Distal Intergenic	NA
chr2	140214419	0.570108	0.943125	-0.373017	4.53745e-44	8.27263e-39	NA	-72241	Distal Intergenic	NA
chr10	109723723	0.535259	0.938815	-0.403556	7.96658e-44	1.43764e-38	Mcrip1	-1528	Promoter (1-2kb)	MAPK regulated co-repressor interacting protein 1
chrX	145432047	0.941379	0.0558707	0.885508	1.04304e-43	1.86324e-38	NA	74494	Distal Intergenic	NA
chr2	112218746	0.470873	0.863186	-0.392313	4.6879e-43	8.29053e-38	NA	-425784	Distal Intergenic	NA
chr3	75792956	0.939385	0.0564327	0.882952	1.52996e-42	2.67893e-37	NA	-16488	Distal Intergenic	NA
chr1	265510144	0.653469	0.130155	0.523314	2.11122e-42	3.66048e-37	Fgf8	-11313	Intron (NM_131904/154968, intron 15 of 15)	fibroblast growth factor 8
chr2	81262756	0.377074	0.904246	-0.527173	2.99755e-42	5.14674e-37	NA	-854084	Distal Intergenic	NA
chr8	70281817	0.398018	0.921884	-0.523866	3.98759e-42	6.78079e-37	NA	-66098	Distal Intergenic	NA
chr1	105733766	0.627069	0.150866	0.476203	7.59242e-42	1.26697e-36	LOC100125384	-201682	Intron (NM_031069/81733, intron 12 of 19)	hypothetical protein LOC100125384
chr5	84951896	0.379163	0.825012	-0.445849	7.59395e-42	1.26697e-36	Brinp1	114777	Intron (NM_080482/140610, intron 6 of 6)	BMP/retinoic acid inducible neural specific 1
chr6	145124352	0.226684	0.890751	-0.664067	1.74738e-41	2.88806e-36	Mir153	19288	Intron (NM_031600/29714, intron 22 of 22)	microRNA 153
chr3	69610809	0.314988	0.987534	-0.672545	1.87956e-41	3.07777e-36	NA	-1409724	Distal Intergenic	NA
chr11	2305145	0.68023	0.0344785	0.645751	2.32678e-41	3.77513e-36	NA	-321632	Distal Intergenic	NA
chr17	57762105	0.697849	0.991262	-0.293413	2.76941e-41	4.45244e-36	NA	54147	Distal Intergenic	NA
chr4	110921981	0.463649	0.937745	-0.474096	3.36405e-41	5.35974e-36	Lrrtm4	219702	Intron (NM_001134746/500219, intron 1 of 1)	leucine rich repeat transmembrane neuronal 4
chr2	18451024	0.197145	0.738926	-0.541781	3.51182e-41	5.5452e-36	NA	96482	Distal Intergenic	NA
chr11	23916222	0.525645	0.874299	-0.348655	3.86724e-41	6.05238e-36	NA	-259194	Distal Intergenic	NA
chr10	89141406	0.298045	0.867161	-0.569116	5.36787e-41	8.32724e-36	NA	-11067	Distal Intergenic	NA
chr17	42429485	0.279539	0.939956	-0.660417	5.62598e-41	8.65175e-36	Ripor2	-7432	Promoter (7-8kb)	RHO family interacting cell polarization regulator 2
chr15	8554719	0.373874	0.904123	-0.530249	6.04023e-41	9.20872e-36	NA	-176151	Distal Intergenic	NA
chr1	146595065	0.843975	0.250726	0.59325	6.1953e-41	9.3644e-36	NA	-38922	Distal Intergenic	NA
chr18	58772472	0.944521	0.186797	0.757723	6.85606e-41	1.02753e-35	NA	313778	Distal Intergenic	NA
chr6	83800073	0.72787	0.12852	0.59935	7.20909e-41	1.07136e-35	NA	716333	Distal Intergenic	NA
chr13	39939718	0.579006	0.966197	-0.387191	7.73882e-41	1.14051e-35	Dpp10	203491	Intron (NM_001012205/363972, intron 2 of 24)	dipeptidylpeptidase 10
chr3	31258831	0.949529	0.43647	0.513059	8.5216e-41	1.24549e-35	NA	1264078	Distal Intergenic	NA
chr3	118043750	0.404548	0.98791	-0.583362	1.18909e-40	1.72369e-35	Secisbp2l	7652	Intron (NM_001168527/296115, intron 1 of 17)	SECIS binding protein 2-like
chr5	54634114	0.939385	0.0587231	0.880662	1.23568e-40	1.77666e-35	NA	-151955	Distal Intergenic	NA
chr8	87571321	0.893852	0.199723	0.694129	1.24752e-40	1.77922e-35	NA	84894	Distal Intergenic	NA
chr1	277363894	0.456987	0.953638	-0.496651	1.56225e-40	2.21027e-35	Nhlrc2	8275	Intron (NM_001107444/307986, intron 2 of 11)	NHL repeat containing 2
chr2	103332240	0.21588	0.873276	-0.657396	1.69501e-40	2.37906e-35	NA	-460983	Distal Intergenic	NA
chr9	18382704	0.170812	0.960716	-0.789904	1.88857e-40	2.62987e-35	NA	-106579	Distal Intergenic	NA
chr6	113002950	0.534494	0.0447719	0.489722	2.38487e-40	3.29503e-35	Nrxn3	869746	Intron (NM_053817/116508, intron 16 of 22)	neurexin 3
chr3	69419456	0.436168	0.890965	-0.454798	2.87526e-40	3.94177e-35	NA	1548888	Distal Intergenic	NA
chr11	47500773	0.507878	0.921837	-0.413959	5.06311e-40	6.88775e-35	NA	257431	Distal Intergenic	NA
chr15	13387705	0.551957	0.926675	-0.374718	5.20843e-40	7.03135e-35	Ptprg	246133	Intron (NM_134356/171357, intron 2 of 41)	protein tyrosine phosphatase, receptor type, G
chr15	92951973	0.599369	0.958405	-0.359037	5.54241e-40	7.37414e-35	NA	355446	Distal Intergenic	NA
chr5	123723518	0.943069	0.061328	0.881741	5.54574e-40	7.37414e-35	NA	-297847	Distal Intergenic	NA
chr2	7754904	0.741014	0.0993888	0.641625	5.65667e-40	7.46551e-35	NA	-978262	Distal Intergenic	NA
chr17	30702365	0.56989	0.980528	-0.410637	6.18237e-40	8.09887e-35	Prpf4b	12044	Intron (NM_001011923/291078, intron 3 of 14)	pre-mRNA processing factor 4B
chr10	72316800	0.396951	0.936803	-0.539852	6.79471e-40	8.8356e-35	Car4	44514	Intron (NM_001107032/303394, intron 24 of 28)	carbonic anhydrase 4
chr14	104623330	0.939385	0.0599357	0.879449	1.03214e-39	1.33236e-34	NA	-10913	Distal Intergenic	NA
chr16	77131323	0.786768	0.134294	0.652474	1.20935e-39	1.5498e-34	NA	-21499	Distal Intergenic	NA
chr2	79274899	0.311739	0.809014	-0.497275	1.49797e-39	1.90586e-34	Fbxl7	165087	Intron (NM_001108545/361907, intron 2 of 3)	F-box and leucine-rich repeat protein 7
chr13	111669451	0.54071	0.953119	-0.412409	1.57576e-39	1.99052e-34	NA	-84682	Distal Intergenic	NA
chr5	8273792	0.173667	0.789944	-0.616277	1.63689e-39	2.05307e-34	NA	-185867	Distal Intergenic	NA
chr1	137165299	0.174992	0.939521	-0.76453	1.89245e-39	2.35689e-34	Akap13	151027	Intron (NM_001106271/293024, intron 5 of 38)	A-kinase anchoring protein 13
chr6	136661181	0.279539	0.933271	-0.653732	2.08775e-39	2.58194e-34	NA	-21097	Distal Intergenic	NA
chr12	43122906	0.578158	0.953855	-0.375697	2.41853e-39	2.97025e-34	NA	-630578	Distal Intergenic	NA
chr14	76621544	0.507774	0.920163	-0.412389	3.58167e-39	4.36839e-34	NA	-368469	Distal Intergenic	NA
chr5	1142582	0.320554	0.81692	-0.496366	3.75205e-39	4.54484e-34	NA	205363	Distal Intergenic	NA
chr5	73824192	0.226684	0.902721	-0.676037	4.04322e-39	4.86423e-34	NA	110131	Distal Intergenic	NA
chr2	47194572	0.265453	0.896184	-0.630731	4.88475e-39	5.83692e-34	Pelo	73953	Intron (NM_030994/25118, intron 6 of 28)	pelota mRNA surveillance and ribosome rescue factor
chr11	10316344	0.771166	0.211109	0.560058	5.43305e-39	6.44853e-34	NA	1106776	Distal Intergenic	NA
chr9	48767372	0.675543	0.200587	0.474956	5.96535e-39	7.03313e-34	NA	707951	Distal Intergenic	NA
chr16	67240686	0.418868	0.904775	-0.485908	7.14624e-39	8.3696e-34	Unc5d	192594	Intron (NM_001107319/306534, intron 1 of 17)	unc-5 netrin receptor D
chr2	254697232	0.374286	0.98799	-0.613704	1.0115e-38	1.17686e-33	NA	-1912554	Distal Intergenic	NA
chr7	132956502	0.939385	0.061328	0.878057	1.14274e-38	1.32087e-33	Smgc	-92224	Intron (NM_001191789/300160, intron 36 of 50)	submandibular gland protein C
chr8	94534781	0.310199	0.982922	-0.672723	1.17892e-38	1.35384e-33	Snap91	29715	Intron (NM_031728/65178, intron 2 of 30)	synaptosome associated protein 91
chr19	7310104	0.440996	0.8957	-0.454704	1.32034e-38	1.50646e-33	NA	1278169	Distal Intergenic	NA
chr3	118207234	0.939385	0.0889519	0.850433	1.39555e-38	1.58207e-33	Galk2	62638	Intron (NM_001013919/296117, intron 5 of 9)	galactokinase 2
chr15	19213752	0.279539	0.981615	-0.702076	2.28815e-38	2.57744e-33	NA	69000	Distal Intergenic	NA
chr5	130338250	0.170812	0.836273	-0.665461	2.34039e-38	2.6196e-33	Agbl4	140647	Intron (NM_001350232/100911395, intron 2 of 12)	ATP/GTP binding protein-like 4
chr18	83437048	0.367138	0.991012	-0.623875	2.64657e-38	2.94368e-33	NA	-34293	Distal Intergenic	NA
chr4	163187694	0.685117	0.147084	0.538033	3.44557e-38	3.80842e-33	Clec9a	13221	3' UTR	C-type lectin domain containing 9A
chr18	81122794	0.290979	0.898579	-0.6076	3.58865e-38	3.94193e-33	NA	182919	Distal Intergenic	NA
chr13	31924587	0.295795	0.884942	-0.589146	6.45255e-38	7.04401e-33	NA	502428	Distal Intergenic	NA
chr16	33647987	0.250664	0.744486	-0.493822	7.94147e-38	8.61622e-33	NA	-779307	Distal Intergenic	NA
chr10	22672192	0.829023	0.0613781	0.767645	9.21236e-38	9.93415e-33	NA	-676500	Distal Intergenic	NA
chrX	98513180	0.310199	0.916465	-0.606266	1.17443e-37	1.25877e-32	NA	1438470	Distal Intergenic	NA
chr7	95191351	0.295853	0.942617	-0.646763	1.87792e-37	2.00065e-32	Mtbp	-118576	Exon (NM_001130548/314981, exon 27 of 48)	MDM2 binding protein
chr2	120513229	0.263276	0.950413	-0.687138	1.94334e-37	2.05796e-32	Dnajc19	9099	Intron (NM_001134640/502525, intron 5 of 5)	DnaJ heat shock protein family (Hsp40) member C19
chr5	135219899	0.520671	0.93468	-0.414009	1.99304e-37	2.09803e-32	Mast2	65308	Intron (NM_001108005/313819, intron 4 of 28)	microtubule associated serine/threonine kinase 2
chr9	92322840	0.19835	0.832519	-0.634169	2.19732e-37	2.29938e-32	Trip12	112552	Intron (NM_001031659/316575, intron 32 of 40)	thyroid hormone receptor interactor 12
chr2	120513231	0.263276	0.950413	-0.687138	2.2712e-37	2.3627e-32	Dnajc19	9101	Intron (NM_001134640/502525, intron 5 of 5)	DnaJ heat shock protein family (Hsp40) member C19
chr4	142842005	0.542597	0.9336	-0.391003	2.44543e-37	2.52908e-32	Grm7	389389	Intron (NM_031040/81672, intron 2 of 9)	glutamate metabotropic receptor 7
chr15	48654071	0.738064	0.17997	0.558094	2.72634e-37	2.80321e-32	Fzd3	16185	Intron (NM_153474/266715, intron 2 of 6)	frizzled class receptor 3
chr8	24625669	0.755744	0.993605	-0.23786	5.31601e-37	5.43429e-32	NA	255753	Distal Intergenic	NA
chr20	40296961	0.856044	0.145539	0.710505	5.49521e-37	5.5852e-32	Hs3st5	60524	Intron (NM_001106392/294449, intron 2 of 5)	heparan sulfate-glucosamine 3-sulfotransferase 5
chr3	1537947	0.868736	0.121479	0.747258	5.8877e-37	5.94992e-32	Pax8	46977	Intron (NM_031141/81819, intron 9 of 11)	paired box 8
chr4	38081861	0.127036	0.861026	-0.73399	6.87633e-37	6.90952e-32	NA	158986	Distal Intergenic	NA
chr10	22672184	0.829023	0.0613781	0.767645	8.18769e-37	8.18072e-32	NA	-676492	Distal Intergenic	NA
chr1	191925559	0.454305	0.914553	-0.460248	8.43784e-37	8.3833e-32	Cog7	23417	Intron (NM_001033889/293456, intron 6 of 16)	component of oligomeric golgi complex 7
chr7	47235305	0.179912	0.903493	-0.723581	1.06087e-36	1.04812e-31	Tmtc2	350831	Intron (NM_001171177/299762, intron 13 of 13)	transmembrane and tetratricopeptide repeat containing 2
chr3	89565042	0.383256	0.933724	-0.550468	1.21284e-36	1.18503e-31	NA	1186012	Distal Intergenic	NA
chr1	4058573	0.239314	0.874072	-0.634758	1.28401e-36	1.24768e-31	NA	-47062	Distal Intergenic	NA
chr17	29389316	0.535002	0.0241299	0.510872	1.3703e-36	1.32425e-31	Fars2	49351	Intron (NM_001013139/306879, intron 2 of 8)	phenylalanyl-tRNA synthetase 2, mitochondrial
chrX	40102754	0.314988	0.972284	-0.657296	1.44992e-36	1.39357e-31	NA	-15884	Distal Intergenic	NA
chr17	41078102	0.6361	0.962833	-0.326733	1.55401e-36	1.48555e-31	NA	-720664	Distal Intergenic	NA
chr16	74386276	0.239314	0.927022	-0.687708	1.70115e-36	1.61746e-31	Slc20a2	21753	Intron (NM_017223/29502, intron 1 of 10)	solute carrier family 20 member 2
chr9	7151302	0.645252	0.932259	-0.287007	1.73986e-36	1.64542e-31	NA	184394	Distal Intergenic	NA
chr18	48714631	0.170812	0.859955	-0.689143	1.77947e-36	1.67392e-31	Cep120	5840	Intron (NM_001191697/307302, intron 3 of 20)	centrosomal protein 120
chr3	156049681	0.333958	0.877446	-0.543488	1.89053e-36	1.76899e-31	NA	291231	Distal Intergenic	NA
chr2	265826748	0.270233	0.745032	-0.4748	1.93695e-36	1.80289e-31	NA	-314832	Distal Intergenic	NA
chr11	56505038	0.555435	0.946612	-0.391177	2.03477e-36	1.88402e-31	NA	-603917	Distal Intergenic	NA
chr7	83511389	0.86562	0.0501116	0.815508	2.26414e-36	2.08548e-31	Ebag9	-53173	Intron (NM_001034931/314917, intron 67 of 77)	estrogen receptor binding site associated, antigen, 9
chr14	67741456	0.557482	0.944377	-0.386895	2.30821e-36	2.11506e-31	NA	-571095	Distal Intergenic	NA
chr3	1537949	0.868736	0.121479	0.747258	2.39601e-36	2.18419e-31	Pax8	46975	Intron (NM_031141/81819, intron 9 of 11)	paired box 8
chr4	5296642	0.576316	0.929774	-0.353458	2.7173e-36	2.46437e-31	NA	-347643	Distal Intergenic	NA
chr18	38953027	0.801873	0.169043	0.63283	2.76131e-36	2.49151e-31	NA	-382349	Distal Intergenic	NA
chr2	34306126	0.279539	0.891269	-0.61173	3.14789e-36	2.82591e-31	Cenpk	-6639	Promoter (6-7kb)	centromere protein K
chr16	45151838	0.908426	0.215053	0.693373	3.72282e-36	3.32515e-31	NA	-1272030	Distal Intergenic	NA
chr7	141658690	0.861509	0.308425	0.553084	6.45503e-36	5.73652e-31	NA	-163905	Distal Intergenic	NA
chr2	6409064	0.19835	0.820553	-0.622202	9.73538e-36	8.60848e-31	NA	-829170	Distal Intergenic	NA
chr4	167914139	0.58708	0.955278	-0.368198	1.18492e-35	1.04255e-30	Etv6	159455	Intron (NM_001037353/312777, intron 2 of 7)	ets variant 6
chr15	93245256	0.460249	0.934937	-0.474687	1.26923e-35	1.1112e-30	NA	62163	Distal Intergenic	NA
chr9	50223195	0.360202	0.83787	-0.477669	1.2937e-35	1.12705e-30	NA	-24496	Distal Intergenic	NA
chr2	107901401	0.697934	0.952474	-0.25454	1.35639e-35	1.17587e-30	NA	668347	Distal Intergenic	NA
chr20	37133052	0.939385	0.270393	0.668992	1.50479e-35	1.29815e-30	NA	-452660	Distal Intergenic	NA
chr4	104036443	0.560078	0.894361	-0.334283	1.59054e-35	1.36547e-30	NA	-913152	Distal Intergenic	NA
chr9	55694368	0.314988	0.966603	-0.651614	1.71607e-35	1.46612e-30	NA	-20664	Distal Intergenic	NA
chr1	242967739	0.41717	0.963978	-0.546808	2.01708e-35	1.715e-30	Dock8	8255	Intron (NM_001037793/499337, intron 1 of 47)	dedicator of cytokinesis 8
chr13	71470092	0.226684	0.94302	-0.716337	2.11546e-35	1.79004e-30	NA	139040	Distal Intergenic	NA
chr5	140180208	0.710581	0.167544	0.543037	2.33187e-35	1.96376e-30	NA	-164667	Distal Intergenic	NA
chr16	23385080	0.667134	0.0906651	0.576469	2.41004e-35	2.01997e-30	NA	-228255	Distal Intergenic	NA
chr2	80411723	0.279539	0.917018	-0.637479	2.43612e-35	2.0322e-30	Otulinl	-3051	Promoter (3-4kb)	OTU deubiquitinase with linear linkage specificity like
chr4	178888716	0.314988	0.982853	-0.667864	2.54325e-35	2.11161e-30	NA	418378	Distal Intergenic	NA
chr6	146491588	0.279539	0.907048	-0.627509	2.59061e-35	2.14088e-30	NA	-293326	Distal Intergenic	NA
chr2	257178931	0.551139	0.921165	-0.370025	2.6853e-35	2.20881e-30	NA	-140826	Distal Intergenic	NA
chr13	113611607	0.825333	0.365794	0.459539	2.8411e-35	2.32614e-30	NA	-80523	Distal Intergenic	NA
chr8	1631099	0.428714	0.911601	-0.482887	3.25763e-35	2.65489e-30	Msantd4	128081	Intron (NM_001113184/29629, intron 9 of 16)	Myb/SANT DNA binding domain containing 4 with coiled-coils
chr13	65279401	0.641313	0.973091	-0.331778	3.74521e-35	3.03825e-30	NA	-271271	Distal Intergenic	NA
chr4	4189134	0.314988	0.946689	-0.6317	4.53447e-35	3.66173e-30	Paxip1	229494	Intron (NM_022850/29272, intron 7 of 25)	PAX interacting protein 1
chr2	6326349	0.413105	0.87542	-0.462315	4.66583e-35	3.75068e-30	NA	-746455	Distal Intergenic	NA
chr6	33049280	0.801356	0.177774	0.623582	4.87853e-35	3.90391e-30	NA	-127545	Distal Intergenic	NA
chr8	25780755	0.543006	0.930329	-0.387323	6.26104e-35	4.98766e-30	NA	-111361	Distal Intergenic	NA
chr5	134943356	0.612891	0.973265	-0.360375	6.84969e-35	5.40788e-30	Lrrc41	15747	Intron (NM_001009710/362566, intron 4 of 9)	leucine rich repeat containing 41
chr8	105231949	0.608205	0.960016	-0.351812	6.8254e-35	5.40788e-30	Trim42	-5408	Promoter (5-6kb)	tripartite motif-containing 42
chr14	109400464	0.367138	0.989138	-0.622001	8.16653e-35	6.41887e-30	NA	573525	Distal Intergenic	NA
chr4	13236440	0.179912	0.941185	-0.761273	9.65096e-35	7.55207e-30	NA	-168710	Distal Intergenic	NA
chr17	90143256	0.466629	0.934066	-0.467437	1.01729e-34	7.92539e-30	Apbb1ip	5935	Exon (NM_001100577/307171, exon 3 of 13)	amyloid beta precursor protein binding family B member 1 interacting protein
chr7	28245523	0.179742	0.747097	-0.567355	1.19343e-34	9.25689e-30	NA	-166674	Distal Intergenic	NA
chr15	31985349	0.355504	0.90031	-0.544805	1.21234e-34	9.36251e-30	NA	902583	Distal Intergenic	NA
chr13	100819027	0.783416	0.257015	0.526401	1.28315e-34	9.86629e-30	NA	-78299	Distal Intergenic	NA
chr15	93245265	0.460249	0.934937	-0.474687	1.29281e-34	9.89752e-30	NA	62154	Distal Intergenic	NA
chr5	119205686	0.345356	0.945455	-0.600099	1.30204e-34	9.92524e-30	Ror1	312812	Intron (NM_001108671/362550, intron 4 of 8)	receptor tyrosine kinase-like orphan receptor 1
chr11	50016117	0.2479	0.751016	-0.503116	1.34342e-34	1.01967e-29	NA	-307011	Distal Intergenic	NA
chr18	63586684	0.504895	0.933693	-0.428799	1.49111e-34	1.12693e-29	NA	-98657	Distal Intergenic	NA
chr2	119277220	0.76323	0.146296	0.616934	1.96842e-34	1.48134e-29	Usp13	79967	Intron (NM_001107665/310306, intron 12 of 20)	ubiquitin specific peptidase 13
chr5	135265735	0.558966	0.980826	-0.42186	2.19396e-34	1.64407e-29	Mast2	19472	Intron (NM_001108005/313819, intron 2 of 28)	microtubule associated serine/threonine kinase 2
chr10	7109688	0.511426	0.814178	-0.302752	2.6292e-34	1.96191e-29	Tmem186	32200	Intron (NM_031003/81632, intron 9 of 15)	transmembrane protein 186
chr5	21271785	0.513478	0.879752	-0.366274	2.65709e-34	1.97439e-29	Car8	74024	Intron (NM_001009662/297814, intron 8 of 8)	carbonic anhydrase 8
chr11	77627689	0.477763	0.924934	-0.44717	2.79714e-34	2.06976e-29	NA	-34491	Distal Intergenic	NA
chr14	21254632	0.345356	0.986244	-0.640888	2.98579e-34	2.20015e-29	Ambn	-2098	Promoter (2-3kb)	ameloblastin
chr2	167436221	0.869924	0.4964	0.373524	3.08171e-34	2.26141e-29	NA	-753896	Distal Intergenic	NA
chr15	31985353	0.355504	0.90031	-0.544805	3.27438e-34	2.39286e-29	NA	902579	Distal Intergenic	NA
chr16	65518570	0.939385	0.284806	0.654579	3.59441e-34	2.61592e-29	NA	-712520	Distal Intergenic	NA
chr16	76306663	0.967519	0.269311	0.698208	3.62853e-34	2.62993e-29	NA	340183	Distal Intergenic	NA
chr7	59754973	0.419892	0.926324	-0.506432	3.92858e-34	2.83578e-29	NA	-167588	Distal Intergenic	NA
chr4	86029181	0.309514	0.854653	-0.54514	4.48683e-34	3.22558e-29	NA	-96134	Distal Intergenic	NA
chr15	36970868	0.42042	0.927673	-0.507253	4.52962e-34	3.24316e-29	Mphosph8	52025	Intron (NM_001025672/305910, intron 8 of 8)	M-phase phosphoprotein 8
chr2	150711287	0.601059	0.937873	-0.336814	4.68746e-34	3.34264e-29	NA	-44970	Distal Intergenic	NA
chr16	54919679	0.549969	0.945101	-0.395132	4.90307e-34	3.48235e-29	NA	20227	Distal Intergenic	NA
chr6	93988731	0.310037	0.835346	-0.525309	5.30963e-34	3.75602e-29	NA	-426417	Distal Intergenic	NA
chr20	27770607	0.573644	0.923847	-0.350204	5.81528e-34	4.08107e-29	Dse	11820	Intron (NM_001108933/365583, intron 1 of 5)	dermatan sulfate epimerase
chr11	51200804	0.336569	0.808596	-0.472026	5.81301e-34	4.08107e-29	Cblb	1898	Promoter (1-2kb)	Cbl proto-oncogene B
chr9	81660236	0.449699	0.919061	-0.469362	5.95627e-34	4.16349e-29	Slc11a1	4540	Intron (NM_001031658/316519, intron 3 of 13)	solute carrier family 11 member 1
chr6	8249093	0.752439	0.301865	0.450574	6.43666e-34	4.48157e-29	Ppm1b	28865	Intron (NM_001270620/24667, intron 2 of 7)	protein phosphatase, Mg2+/Mn2+ dependent, 1B
chr1	238687804	0.898794	0.415928	0.482865	6.85902e-34	4.75691e-29	NA	-159068	Distal Intergenic	NA
chr1	233535038	0.372526	0.873408	-0.500882	7.97136e-34	5.50676e-29	Gnaq	152260	Intron (NM_031036/81666, intron 2 of 6)	G protein subunit alpha q
chr17	76133674	0.298379	0.861964	-0.563584	8.65852e-34	5.95819e-29	NA	131370	Distal Intergenic	NA
chr2	227016038	0.56563	0.18318	0.38245	9.09975e-34	6.23754e-29	Fabp2	-64873	Intron (NM_133584/171115, intron 16 of 21)	fatty acid binding protein 2
chr7	116956048	0.211212	0.776358	-0.565146	1.22088e-33	8.33637e-29	Pycr3	-898	Promoter (<=1kb)	pyrroline-5-carboxylate reductase 3
chr16	23385070	0.667134	0.0906651	0.576469	1.50151e-33	1.02132e-28	NA	-228245	Distal Intergenic	NA
chr16	43184897	0.917436	0.157107	0.760329	1.55487e-33	1.05355e-28	NA	-1950802	Distal Intergenic	NA
chr2	218719234	0.874357	0.195409	0.678948	1.72907e-33	1.16712e-28	NA	-60473	Distal Intergenic	NA
chr6	136060267	0.373177	0.954668	-0.581492	1.74164e-33	1.17113e-28	Mark3	18208	Intron (NM_130749/170577, intron 2 of 17)	microtubule affinity regulating kinase 3
chr9	68290921	0.665794	0.970753	-0.304958	1.99484e-33	1.33631e-28	NA	-123417	Distal Intergenic	NA
chr14	104184195	0.779659	0.236406	0.543252	2.26587e-33	1.51214e-28	Spred2	-7321	Promoter (7-8kb)	sprouty-related, EVH1 domain containing 2
chr10	95098829	0.814735	0.250239	0.564496	2.65525e-33	1.76533e-28	Smurf2	19277	Intron (NM_001107061/303614, intron 1 of 23)	SMAD specific E3 ubiquitin protein ligase 2
chr3	48983735	0.388428	0.96641	-0.577982	2.75973e-33	1.82793e-28	Kcnh7	184903	Intron (NM_131912/170739, intron 2 of 15)	potassium voltage-gated channel subfamily H member 7
chr15	83108437	0.587525	0.967262	-0.379737	2.94482e-33	1.94325e-28	NA	-333923	Distal Intergenic	NA
chr15	44800747	0.67059	0.24841	0.42218	3.20177e-33	2.10495e-28	Nefl	1369	Promoter (1-2kb)	neurofilament light
chr6	90317429	0.608008	0.952837	-0.34483	3.28356e-33	2.15073e-28	NA	-1025402	Distal Intergenic	NA
chr11	76714177	0.939385	0.211224	0.728161	3.83952e-33	2.5056e-28	NA	90277	Distal Intergenic	NA
chr3	15947971	0.473223	0.859045	-0.385823	4.61332e-33	2.9995e-28	NA	17453	Distal Intergenic	NA
chr1	273761974	0.550492	0.945301	-0.394808	4.86417e-33	3.15101e-28	Xpnpep1	-3727	Promoter (3-4kb)	X-prolyl aminopeptidase 1
chr11	29876660	0.766227	0.994442	-0.228215	4.94599e-33	3.19232e-28	NA	184512	Distal Intergenic	NA
chr10	15602371	0.509288	0.894436	-0.385148	5.28252e-33	3.39713e-28	Hba1	1277	Promoter (1-2kb)	hemoglobin, alpha 1
chr1	252438958	0.193175	0.870326	-0.677151	6.25827e-33	4.01004e-28	Ankrd22	22387	Intron (NM_001191638/294093, intron 2 of 5)	ankyrin repeat domain 22
chr3	74685511	0.447403	0.859266	-0.411864	6.32916e-33	4.04082e-28	NA	-15119	Distal Intergenic	NA
chr8	75035365	0.461619	0.864834	-0.403215	7.09604e-33	4.51414e-28	NA	-590940	Distal Intergenic	NA
chr6	113321378	0.667841	0.976595	-0.308754	7.28834e-33	4.61985e-28	Dio2	1168064	Intron (NM_053817/116508, intron 16 of 22)	iodothyronine deiodinase 2
chr3	141722876	0.466241	0.917364	-0.451123	8.36414e-33	5.28284e-28	NA	145372	Distal Intergenic	NA
chr7	79507626	0.367138	0.967656	-0.600518	9.30903e-33	5.85871e-28	Zfpm2	36349	Intron (NM_001130501/314930, intron 1 of 6)	zinc finger protein, multitype 2
chr2	100699221	0.301511	0.784066	-0.482555	9.69914e-33	6.08258e-28	Ythdf3	21810	Intron (NM_001108546/361920, intron 4 of 4)	YTH N(6)-methyladenosine RNA binding protein 3
chr2	18758351	0.941379	0.0883807	0.852998	9.85996e-33	6.16159e-28	Xrcc4	169013	Intron (NM_001006999/309995, intron 7 of 7)	X-ray repair cross complementing 4
chr15	51762307	0.784116	0.22924	0.554877	1.01984e-32	6.35066e-28	NA	5329	Distal Intergenic	NA
chr17	50298024	0.388428	0.960779	-0.572351	1.08667e-32	6.74308e-28	Sugct	306710	Intron (NM_001014146/361253, intron 6 of 12)	succinylCoA:glutarate-CoA transferase
chr1	187126221	0.462167	0.941839	-0.479673	1.32034e-32	8.16435e-28	NA	639528	Distal Intergenic	NA
chr2	250723989	0.515567	0.93593	-0.420363	1.60987e-32	9.92e-28	Sh3glb1	20206	Intron (NM_001011929/292156, intron 5 of 8)	SH3 domain -containing GRB2-like endophilin B1
chr9	49637604	0.255373	0.981615	-0.726242	1.69508e-32	1.04088e-27	Mrps9	-9652	Promoter (9-10kb)	mitochondrial ribosomal protein S9
chr4	111448956	0.426099	0.973499	-0.5474	1.77844e-32	1.08829e-27	Lrrtm4	746677	Intron (NM_001134746/500219, intron 1 of 1)	leucine rich repeat transmembrane neuronal 4
chr6	62748284	0.345356	0.942226	-0.596869	1.81561e-32	1.10721e-27	NA	50099	Distal Intergenic	NA
chr19	42442578	0.700412	0.993432	-0.29302	1.85832e-32	1.12936e-27	NA	-261614	Distal Intergenic	NA
chr16	76306668	0.967519	0.269311	0.698208	2.0254e-32	1.22668e-27	NA	340188	Distal Intergenic	NA
chr16	49894202	0.527144	0.087777	0.439367	2.16538e-32	1.30698e-27	NA	-73978	Distal Intergenic	NA
chr4	90497408	0.397377	0.776972	-0.379595	2.23424e-32	1.34396e-27	NA	384849	Distal Intergenic	NA
chr2	30284680	0.625914	0.95523	-0.329316	2.28604e-32	1.37046e-27	NA	-38670	Distal Intergenic	NA
chr4	42247498	0.273207	0.960673	-0.687466	2.64693e-32	1.58145e-27	Mdfic	44660	Intron (NM_001105668/362325, intron 3 of 4)	MyoD family inhibitor domain containing
chr4	91858730	0.314988	0.946401	-0.631412	2.79701e-32	1.66549e-27	NA	484789	Distal Intergenic	NA
chr6	86987169	0.649097	0.94639	-0.297293	2.96574e-32	1.76003e-27	NA	-62869	Distal Intergenic	NA
chr9	111346654	0.518555	0.0608786	0.457676	2.97738e-32	1.76103e-27	RGD1562136	19321	3' UTR	similar to D1Ertd622e protein
chr4	96237483	0.581529	0.951269	-0.36974	3.2171e-32	1.89648e-27	NA	-15150	Distal Intergenic	NA
chr14	26378867	0.656567	0.0436348	0.612932	3.68166e-32	2.16312e-27	NA	-283983	Distal Intergenic	NA
chr6	84862525	0.466256	0.0511561	0.4151	3.96617e-32	2.3149e-27	NA	1360526	Distal Intergenic	NA
chr10	97650398	0.762575	0.968264	-0.205689	3.961e-32	2.3149e-27	Gna13	3202	Intron (NM_001013119/303634, intron 2 of 3)	G protein subunit alpha 13
chr2	98582307	0.545676	0.954232	-0.408556	4.35286e-32	2.53224e-27	Zfhx4	28060	Intron (NM_001191702/310250, intron 3 of 10)	zinc finger homeobox 4
chr6	84678227	0.715025	0.969671	-0.254646	4.39039e-32	2.54086e-27	NA	1544824	Distal Intergenic	NA
chr10	104230465	0.314988	0.935474	-0.620485	4.39642e-32	2.54086e-27	Grb2	32605	Intron (NM_030846/81504, intron 2 of 5)	growth factor receptor bound protein 2
chr7	104112650	0.521274	0.932182	-0.410908	4.63788e-32	2.67168e-27	NA	374059	Distal Intergenic	NA
chr18	42253492	0.814735	0.262361	0.552374	4.79151e-32	2.75122e-27	NA	1230937	Distal Intergenic	NA
chr1	40153333	0.440869	0.852056	-0.411187	4.925e-32	2.81872e-27	NA	66820	Distal Intergenic	NA
chr2	67420663	0.350003	0.895751	-0.545748	4.98099e-32	2.84156e-27	NA	428350	Distal Intergenic	NA
chr16	33694836	0.413105	0.908174	-0.495069	5.15569e-32	2.92238e-27	NA	-826156	Distal Intergenic	NA
chr4	6508483	0.941379	0.327671	0.613708	5.1476e-32	2.92238e-27	NA	-58534	Distal Intergenic	NA
chr3	150444357	0.801873	0.187492	0.61438	5.55035e-32	3.13603e-27	NA	-32178	Distal Intergenic	NA
chr13	54907819	0.365313	0.896669	-0.531357	5.61047e-32	3.1599e-27	NA	-44922	Distal Intergenic	NA
chr1	198513503	0.277451	0.769595	-0.492144	5.93523e-32	3.3322e-27	NA	-15131	Distal Intergenic	NA
chr13	48184013	0.367138	0.956036	-0.588898	6.76182e-32	3.78425e-27	Srgap2	102706	Intron (NM_001134958/360840, intron 3 of 21)	SLIT-ROBO Rho GTPase activating protein 2
chr2	178711540	0.658334	0.163908	0.494425	7.61802e-32	4.24998e-27	Fam198b	32499	Intron (NM_199105/310540, intron 3 of 4)	family with sequence similarity 198, member B
chr14	52936894	0.283938	0.890937	-0.606999	8.07167e-32	4.4889e-27	NA	-1474173	Distal Intergenic	NA
chr2	12908508	0.593709	0.183077	0.410632	8.8628e-32	4.91342e-27	NA	-684591	Distal Intergenic	NA
chr18	37118957	0.881808	0.285759	0.596049	1.22043e-31	6.74473e-27	Ppp2r2b	172536	Intron (NR_073588/60660, intron 4 of 11)	protein phosphatase 2, regulatory subunit B, beta
chr2	12745202	0.528849	0.934072	-0.405223	1.37154e-31	7.55626e-27	NA	642604	Distal Intergenic	NA
chr13	38101035	0.527029	0.934868	-0.407839	1.40479e-31	7.71543e-27	NA	-564969	Distal Intergenic	NA
chr4	173195794	0.70896	0.21585	0.49311	1.45471e-31	7.96487e-27	NA	444907	Distal Intergenic	NA
chr3	32874313	0.837277	0.293524	0.543753	1.55746e-31	8.5011e-27	NA	-73659	Distal Intergenic	NA
chr5	54780313	0.174992	0.926056	-0.751065	1.57333e-31	8.56133e-27	NA	-298154	Distal Intergenic	NA
chr8	77520231	0.491691	0.886161	-0.39447	1.72109e-31	9.33664e-27	NA	79549	Distal Intergenic	NA
chr4	13549483	0.576779	0.934393	-0.357614	1.75442e-31	9.4883e-27	NA	16354	Distal Intergenic	NA
chr2	14335639	0.76323	0.116601	0.646629	1.9672e-31	1.06067e-26	NA	364497	Distal Intergenic	NA
chr8	1573704	0.393551	0.935204	-0.541652	2.01625e-31	1.08381e-26	Msantd4	70686	Intron (NM_001113184/29629, intron 14 of 16)	Myb/SANT DNA binding domain containing 4 with coiled-coils
chr13	54907817	0.365313	0.896669	-0.531357	2.08018e-31	1.11478e-26	NA	-44924	Distal Intergenic	NA
chr13	14601137	0.488699	0.989592	-0.500893	2.11391e-31	1.12944e-26	LOC304725	794479	Intron (NM_001329899/304725, intron 13 of 23)	similar to contactin associated protein-like 5 isoform 1
chr18	20308127	0.610973	0.937496	-0.326523	2.61945e-31	1.39532e-26	NA	-1032854	Distal Intergenic	NA
chr6	102928294	0.924372	0.5799	0.344472	2.74346e-31	1.457e-26	NA	384779	Distal Intergenic	NA
chr4	156861068	0.639809	0.949519	-0.30971	3.13973e-31	1.66245e-26	RGD1307916	84057	Intron (NM_001108645/362433, intron 2 of 2)	LOC362433
chr2	68155556	0.314988	0.932801	-0.617813	3.3984e-31	1.79404e-26	NA	1163243	Distal Intergenic	NA
chr20	42478330	0.664108	0.176883	0.487225	3.42293e-31	1.80162e-26	NA	-487809	Distal Intergenic	NA
chr3	112787294	0.816827	0.366528	0.450299	3.73861e-31	1.96193e-26	Ttbk2	1994	Promoter (1-2kb)	tau tubulin kinase 2
chr2	166784711	0.69182	0.964639	-0.272819	3.7647e-31	1.96978e-26	NA	-102386	Distal Intergenic	NA
chr7	89872562	0.450621	0.991344	-0.540723	4.07294e-31	2.12477e-26	NA	445658	Distal Intergenic	NA
chr17	67524174	0.541792	0.929999	-0.388208	4.2759e-31	2.22409e-26	NA	380743	Distal Intergenic	NA
chr6	87126814	0.161263	0.967238	-0.805975	4.50828e-31	2.33125e-26	NA	-202514	Distal Intergenic	NA
chr8	43638998	0.56563	0.947116	-0.381486	4.50042e-31	2.33125e-26	Olr1321	-5823	Promoter (5-6kb)	olfactory receptor 1321
chr2	71356946	0.21588	0.812133	-0.596254	4.67666e-31	2.41126e-26	NA	1941552	Distal Intergenic	NA
chr18	39007985	0.226684	0.917903	-0.691219	6.58427e-31	3.38495e-26	NA	-327391	Distal Intergenic	NA
chr15	34005974	0.649925	0.200369	0.449557	6.61025e-31	3.38846e-26	NA	-149529	Distal Intergenic	NA
chr11	8868513	0.422598	0.918327	-0.495729	6.63364e-31	3.39062e-26	NA	-341054	Distal Intergenic	NA
chr1	184997717	0.712265	0.972934	-0.260669	7.1057e-31	3.62144e-26	NA	145489	Distal Intergenic	NA
chr15	93245268	0.460249	0.934937	-0.474687	7.20698e-31	3.6625e-26	NA	62151	Distal Intergenic	NA
chr11	63390907	0.570702	0.898532	-0.32783	7.24315e-31	3.67034e-26	NA	221533	Distal Intergenic	NA
chr13	54907851	0.365313	0.896669	-0.531357	7.35163e-31	3.71466e-26	NA	-44890	Distal Intergenic	NA
chrX	83016503	0.226684	0.821777	-0.595093	7.73492e-31	3.8972e-26	Hdx	135012	Intron (NM_001134568/317617, intron 2 of 8)	highly divergent homeobox
chr10	10565456	0.164583	0.757267	-0.592684	7.75769e-31	3.89757e-26	Nagpa	-7734	Promoter (7-8kb)	N-acetylglucosamine-1-phosphodiester alpha-N-acetylglucosaminidase
chr10	92769995	0.314951	0.714373	-0.399421	8.68925e-31	4.35323e-26	Itgb3	102123	Intron (NM_153720/29302, intron 13 of 17)	integrin subunit beta 3
chr6	60497671	0.653586	0.968941	-0.315355	9.3263e-31	4.65918e-26	NA	-346317	Distal Intergenic	NA
chr8	71362647	0.951818	0.361852	0.589966	9.63002e-31	4.79736e-26	NA	-24901	Distal Intergenic	NA
chr3	122020518	0.384751	0.970814	-0.586063	1.04233e-30	5.17795e-26	Sirpb3	37113	Intron (NM_001134515/296149, intron 1 of 6)	signal-regulatory protein beta 3
chrX	27535880	0.279539	0.885335	-0.605796	1.09336e-30	5.41627e-26	NA	519996	Distal Intergenic	NA
chr7	82471593	0.599766	0.936052	-0.336287	1.13355e-30	5.59964e-26	NA	132954	Distal Intergenic	NA
chr7	111685199	0.659381	0.980889	-0.321508	1.21482e-30	5.98439e-26	NA	1653381	Distal Intergenic	NA
chr16	46006765	0.579439	0.11147	0.467969	1.3649e-30	6.70503e-26	NA	-417103	Distal Intergenic	NA
chr18	8100238	0.580636	0.948621	-0.367985	1.53329e-30	7.51141e-26	NA	265786	Distal Intergenic	NA
chr1	232297990	0.411902	0.971313	-0.559411	1.60025e-30	7.81778e-26	NA	-767204	Distal Intergenic	NA
chr1	161267662	0.572155	0.954761	-0.382606	1.62076e-30	7.89617e-26	NA	46416	Distal Intergenic	NA
chr17	42312269	0.638776	0.956911	-0.318135	1.64978e-30	8.01545e-26	NA	9729	Distal Intergenic	NA
chr2	68900207	0.226684	0.843895	-0.617212	1.68438e-30	8.16116e-26	NA	-515186	Distal Intergenic	NA
chr18	84973726	0.503535	0.909791	-0.406255	1.75197e-30	8.46543e-26	NA	1007106	Distal Intergenic	NA
chr4	88381181	0.86562	0.297475	0.568145	1.84658e-30	8.89825e-26	NA	-59885	Distal Intergenic	NA
chr5	113392176	0.695919	0.134762	0.561157	2.09153e-30	1.00512e-25	NA	140701	Distal Intergenic	NA
chrX	92458373	0.310199	0.890838	-0.580639	2.10816e-30	1.01037e-25	NA	-137987	Distal Intergenic	NA
chr13	100151483	0.72213	0.991638	-0.269508	2.25208e-30	1.07643e-25	Eif3el1	21726	Intron (NM_001011990/299872, intron 9 of 12)	eukaryotic translation initiation factor 3, subunit E-like 1
chr20	43339666	0.644067	0.0852451	0.558822	2.34133e-30	1.11607e-25	NA	-231468	Distal Intergenic	NA
chrX	150662244	0.271077	0.803925	-0.532848	2.57333e-30	1.22336e-25	NA	-441331	Distal Intergenic	NA
chr3	134736901	0.380186	0.861455	-0.481269	2.82419e-30	1.33903e-25	NA	-40315	Distal Intergenic	NA
chr13	104373552	0.367138	0.959929	-0.592792	2.85645e-30	1.3507e-25	NA	88892	Distal Intergenic	NA
chr13	1533098	0.628769	0.0305484	0.598221	2.87089e-30	1.35391e-25	NA	415464	Distal Intergenic	NA
chr14	67412714	0.314988	0.927871	-0.612882	3.04193e-30	1.43075e-25	NA	-242353	Distal Intergenic	NA
chr7	39043686	0.941379	0.0940043	0.847374	3.11747e-30	1.4624e-25	NA	97850	Distal Intergenic	NA
chr7	93278040	0.314988	0.981581	-0.666592	3.79672e-30	1.77632e-25	Samd12	8716	Intron (NM_001130562/362910, intron 2 of 3)	sterile alpha motif domain containing 12
chr2	127848858	0.279539	0.937972	-0.658434	4.1278e-30	1.92612e-25	Larp1b	3824	Intron (NM_001014036/310348, intron 1 of 9)	La ribonucleoprotein domain family, member 1B
chr3	70493005	0.718826	0.128189	0.590637	4.16094e-30	1.93647e-25	NA	-527528	Distal Intergenic	NA
chr5	92724597	0.515518	0.16252	0.352998	4.3414e-30	2.01515e-25	NA	-685451	Distal Intergenic	NA
chr6	73686003	0.368495	0.874212	-0.505717	4.49952e-30	2.08308e-25	Akap6	132793	Intron (NM_022618/64553, intron 2 of 13)	A-kinase anchoring protein 6
chr17	56138115	0.451597	0.888182	-0.436586	4.93897e-30	2.28056e-25	NA	28712	Distal Intergenic	NA
chr6	21168671	0.517491	0.854136	-0.336645	5.03047e-30	2.31676e-25	NA	-32791	Distal Intergenic	NA
chr8	80107021	0.232717	0.79502	-0.562303	5.29105e-30	2.43044e-25	NA	314434	Distal Intergenic	NA
chr4	142619867	0.576307	0.921247	-0.34494	5.87348e-30	2.69099e-25	Grm7	167251	Intron (NM_031040/81672, intron 1 of 9)	glutamate metabotropic receptor 7
chr3	6883704	0.428789	0.923229	-0.49444	6.03354e-30	2.75718e-25	NA	109891	Distal Intergenic	NA
chr18	13403483	0.497304	0.820946	-0.323642	6.16129e-30	2.8083e-25	NA	613229	Distal Intergenic	NA
chr8	56794849	0.466357	0.892936	-0.426578	6.31768e-30	2.87218e-25	NA	-97881	Distal Intergenic	NA
chr1	134962366	0.624846	0.926558	-0.301712	6.37136e-30	2.88916e-25	NA	-91198	Distal Intergenic	NA
chr13	58924173	0.206533	0.79409	-0.587557	6.51278e-30	2.94573e-25	NA	-1511772	Distal Intergenic	NA
chr4	155110051	0.60507	0.941741	-0.336672	6.61802e-30	2.9781e-25	Phc1	6102	Intron (NM_001107886/312690, intron 5 of 14)	polyhomeotic homolog 1
chr11	72295711	0.368417	0.921631	-0.553213	6.60225e-30	2.9781e-25	Dlg1	83271	Intron (NM_012788/25252, intron 6 of 29)	discs large MAGUK scaffold protein 1
chr1	112292631	0.595331	0.94594	-0.350609	6.9742e-30	3.13042e-25	Gabrg3	519322	Intron (NM_024370/79211, intron 5 of 9)	gamma-aminobutyric acid type A receptor gamma 3 subunit
chr18	65368694	0.350848	0.941414	-0.590566	7.28001e-30	3.25941e-25	Tcf4	83374	Intron (NM_053369/84382, intron 3 of 16)	transcription factor 4
chr17	73820783	0.314988	0.981138	-0.66615	8.33502e-30	3.72233e-25	NA	1389966	Distal Intergenic	NA
chr13	10438060	0.571664	0.914586	-0.342922	8.55681e-30	3.81176e-25	NA	958065	Distal Intergenic	NA
chr3	138704795	0.539521	0.928157	-0.388636	8.73525e-30	3.88147e-25	Rbbp9	3536	Intron (NM_019219/29459, intron 3 of 6)	RB binding protein 9, serine hydrolase
chr16	33836669	0.440651	0.878077	-0.437426	8.80176e-30	3.90122e-25	NA	-717296	Distal Intergenic	NA
chr7	138991841	0.655129	0.966163	-0.311034	8.92691e-30	3.9468e-25	NA	203188	Distal Intergenic	NA
chr3	31962981	0.469505	0.884283	-0.414778	9.2252e-30	4.06851e-25	NA	-984991	Distal Intergenic	NA
chr7	65244417	0.773918	0.234352	0.539566	9.5452e-30	4.19916e-25	Hmga2	30990	Intron (NM_032070/84017, intron 3 of 4)	high mobility group AT-hook 2
chr17	77921855	0.274342	0.891177	-0.616835	1.01484e-29	4.45345e-25	Frmd4a	-3645	Promoter (3-4kb)	FERM domain containing 4A
chr4	104677354	0.905288	0.510537	0.394752	1.09261e-29	4.78284e-25	NA	-272241	Distal Intergenic	NA
chr3	42019508	0.666005	0.928883	-0.262877	1.12058e-29	4.89318e-25	NA	999610	Distal Intergenic	NA
chr11	49561874	0.526347	0.895406	-0.369059	1.16874e-29	5.08957e-25	NA	147231	Distal Intergenic	NA
chr19	3283267	0.700619	0.0698548	0.630764	1.17131e-29	5.08957e-25	NA	890208	Distal Intergenic	NA
chrX	101269226	0.638028	0.0844407	0.553587	1.18737e-29	5.14671e-25	NA	3224487	Distal Intergenic	NA
chr2	255779064	0.91646	0.130074	0.786386	1.23124e-29	5.32384e-25	NA	-830722	Distal Intergenic	NA
chr14	48291200	0.367138	0.96101	-0.593873	1.2967e-29	5.5932e-25	NA	121471	Distal Intergenic	NA
chr11	67703183	0.452957	0.935183	-0.482227	1.33808e-29	5.75765e-25	Kpna1	-227	Promoter (<=1kb)	karyopherin subunit alpha 1
chr3	2096873	0.887325	0.0658265	0.821498	1.44957e-29	6.22223e-25	Ehmt1	26932	Intron (NM_001108572/362078, intron 1 of 25)	euchromatic histone lysine methyltransferase 1
chr5	87884242	0.49724	0.865984	-0.368743	1.45618e-29	6.23545e-25	NA	745248	Distal Intergenic	NA
chr5	10493043	0.439897	0.11926	0.320637	1.46027e-29	6.23787e-25	Sntg1	374142	Exon (NM_001191981/500394, exon 20 of 20)	syntrophin, gamma 1
chr10	8899907	0.631474	0.961812	-0.330338	1.57479e-29	6.71085e-25	NA	-245015	Distal Intergenic	NA
chr4	120104189	0.45947	0.860812	-0.401342	1.58187e-29	6.72484e-25	NA	-29523	Distal Intergenic	NA
chr8	120993563	0.541042	0.906879	-0.365837	1.6051e-29	6.80721e-25	NA	-547056	Distal Intergenic	NA
chr4	66807056	0.943069	0.377123	0.565945	1.68374e-29	7.12364e-25	Tbxas1	136398	Intron (NM_012687/24886, intron 10 of 13)	thromboxane A synthase 1
chr17	37902277	0.28302	0.90894	-0.62592	1.78498e-29	7.53396e-25	NA	287255	Distal Intergenic	NA
chr3	108784344	0.557495	0.923612	-0.366117	1.83413e-29	7.72297e-25	NA	-10992	Distal Intergenic	NA
chr1	6159747	0.140286	0.863929	-0.723644	1.93588e-29	8.13205e-25	NA	710789	Distal Intergenic	NA
chr2	95458339	0.64106	0.210057	0.431003	1.99741e-29	8.37064e-25	Stmn2	13560	Intron (NM_053440/84510, intron 1 of 4)	stathmin 2
chr5	36417843	0.314988	0.907015	-0.592026	2.10305e-29	8.79252e-25	NA	-137235	Distal Intergenic	NA
chr4	112136026	0.170812	0.777534	-0.606723	2.14495e-29	8.94654e-25	NA	509288	Distal Intergenic	NA
chr10	86100412	0.326572	0.916201	-0.589628	2.36295e-29	9.83262e-25	Fbxl20	-1818	Promoter (1-2kb)	F-box and leucine-rich repeat protein 20
chr18	23839965	0.179912	0.843024	-0.663112	2.43804e-29	1.01213e-24	Rit2	217951	Intron (NM_001013060/291713, intron 4 of 4)	Ras-like without CAAX 2
chr3	106438095	0.58233	0.967994	-0.385665	2.60637e-29	1.07947e-24	NA	-301433	Distal Intergenic	NA
chr13	79294117	0.423141	0.915749	-0.492609	2.68944e-29	1.11128e-24	NA	24144	Distal Intergenic	NA
chr6	55157029	0.503124	0.897213	-0.394089	2.70981e-29	1.11708e-24	NA	-155565	Distal Intergenic	NA
chr7	57127560	0.587525	0.956898	-0.369373	2.85203e-29	1.17298e-24	NA	552234	Distal Intergenic	NA
chr15	77113072	0.459276	0.964038	-0.504761	2.91822e-29	1.19742e-24	Pcdh9	623702	Intron (NM_001191688/306091, intron 2 of 3)	protocadherin 9
chr14	90881945	0.361843	0.805391	-0.443548	3.02568e-29	1.23864e-24	NA	-319784	Distal Intergenic	NA
chr3	24675129	0.569766	0.941435	-0.371669	3.1827e-29	1.29798e-24	NA	-1164170	Distal Intergenic	NA
chr10	45567888	0.377973	0.851091	-0.473118	3.18532e-29	1.29798e-24	RGD1304587	8310	Intron (NM_022518/64310, intron 1 of 4)	similar to RIKEN cDNA 2310033P09
chr13	95318276	0.164052	0.965807	-0.801755	3.19553e-29	1.29914e-24	Akt3	30636	Intron (NM_031575/29414, intron 1 of 11)	AKT serine/threonine kinase 3
chr11	28521869	0.345356	0.908003	-0.562647	3.30935e-29	1.34233e-24	NA	6020	Distal Intergenic	NA
chr1	271183351	0.95832	0.49157	0.46675	3.42355e-29	1.38547e-24	NA	92623	Distal Intergenic	NA
chr2	244816265	0.666466	0.974926	-0.308459	3.47765e-29	1.40416e-24	Stpg2	294566	Intron (NM_001100993/499719, intron 11 of 13)	sperm-tail PG-rich repeat containing 2
chr14	51900603	0.387426	0.829324	-0.441897	3.97306e-29	1.60053e-24	NA	-437882	Distal Intergenic	NA
chr10	71381587	0.916778	0.368746	0.548033	3.98358e-29	1.60112e-24	Dusp14	492	Promoter (<=1kb)	dual specificity phosphatase 14
chr4	144609708	0.385825	0.812674	-0.426848	4.01219e-29	1.60896e-24	Rad18	10875	Exon (NM_001077673/362412, exon 4 of 13)	RAD18 E3 ubiquitin protein ligase
chr15	31100174	0.411902	0.982966	-0.571064	4.10879e-29	1.64398e-24	NA	1787758	Distal Intergenic	NA
chr17	56609353	0.776843	0.36846	0.408382	4.17934e-29	1.66843e-24	NA	300321	Distal Intergenic	NA
chr6	23286903	0.598419	0.925793	-0.327374	4.56342e-29	1.81765e-24	Clip4	30058	Intron (NM_001013942/298801, intron 3 of 15)	CAP-GLY domain containing linker protein family, member 4
chr8	84922238	0.494006	0.844102	-0.350096	5.04876e-29	2.00645e-24	NA	-23205	Distal Intergenic	NA
chr1	58521210	0.36687	0.874813	-0.507943	5.49505e-29	2.17892e-24	NA	-608797	Distal Intergenic	NA
chr5	87205348	0.428358	0.895824	-0.467466	5.87043e-29	2.32255e-24	NA	438319	Distal Intergenic	NA
chrX	16747283	0.474755	0.898241	-0.423485	6.5048e-29	2.56779e-24	Shroom4	182545	Intron (NM_001191730/317391, intron 5 of 8)	shroom family member 4
chr10	79996400	0.239314	0.853378	-0.614064	6.741e-29	2.65511e-24	NA	-898593	Distal Intergenic	NA
chr6	88961915	0.426415	0.957701	-0.531286	7.19819e-29	2.82261e-24	Mdga2	330111	Intron (NM_199269/314180, intron 1 of 15)	MAM domain containing glycosylphosphatidylinositol anchor 2
chr6	88961918	0.426415	0.957701	-0.531286	7.19819e-29	2.82261e-24	Mdga2	330108	Intron (NM_199269/314180, intron 1 of 15)	MAM domain containing glycosylphosphatidylinositol anchor 2
chr19	30703607	0.253161	0.816043	-0.562882	8.1394e-29	3.17823e-24	NA	-90682	Distal Intergenic	NA
chr10	35273247	0.52228	0.878523	-0.356243	8.14104e-29	3.17823e-24	Gfpt2	-5989	Promoter (5-6kb)	glutamine-fructose-6-phosphate transaminase 2
chr6	545051	0.757595	0.994882	-0.237287	8.36849e-29	3.25983e-24	NA	-243496	Distal Intergenic	NA
chr4	91880660	0.170812	0.927362	-0.75655	9.25188e-29	3.59602e-24	NA	506719	Distal Intergenic	NA
chr14	55789243	0.660078	0.181661	0.478417	9.45169e-29	3.66563e-24	NA	-707692	Distal Intergenic	NA
chr2	148234293	0.472958	0.866529	-0.393571	9.78327e-29	3.78592e-24	NA	-183870	Distal Intergenic	NA
chr19	35323099	0.786768	0.0658021	0.720966	9.82639e-29	3.7943e-24	NA	-562096	Distal Intergenic	NA
chr17	42342129	0.353118	0.874207	-0.521089	9.89064e-29	3.81079e-24	Gmnn	39589	Intron (NM_001014009/306934, intron 22 of 26)	geminin, DNA replication inhibitor
chr3	106095278	0.502562	0.916671	-0.414109	1.08073e-28	4.15494e-24	Dph6	41383	Intron (NM_001014181/362191, intron 3 of 7)	diphthamine biosynthesis 6
chr9	98165503	0.374292	0.896952	-0.52266	1.16211e-28	4.45811e-24	NA	-25325	Distal Intergenic	NA
chr3	61287760	0.295853	0.929877	-0.634024	1.32799e-28	5.08344e-24	NA	206946	Distal Intergenic	NA
chr2	37759587	0.411902	0.983636	-0.571734	1.37835e-28	5.26482e-24	NA	-360998	Distal Intergenic	NA
chr7	80688675	0.625756	0.956547	-0.330792	1.43081e-28	5.45341e-24	Oxr1	-24697	Intron (NM_001197907/117520, intron 3 of 16)	oxidation resistance 1
chr4	106046142	0.27266	0.872646	-0.599987	1.45728e-28	5.54236e-24	NA	1096546	Distal Intergenic	NA
chr2	226234131	0.179912	0.969518	-0.789606	1.5069e-28	5.71099e-24	NA	-328918	Distal Intergenic	NA
chr9	39176639	0.510841	0.906333	-0.395492	1.51131e-28	5.71099e-24	NA	641183	Distal Intergenic	NA
chr9	39176643	0.510841	0.906333	-0.395492	1.51131e-28	5.71099e-24	NA	641187	Distal Intergenic	NA
chr10	74985210	0.868198	0.214224	0.653974	1.51976e-28	5.73068e-24	Rnf43	25925	Intron (NM_001135921/303412, intron 1 of 8)	ring finger protein 43
chr4	148820884	0.409405	0.895711	-0.486306	1.5289e-28	5.75289e-24	Rassf4	-16896	3' UTR	Ras association domain family member 4
chr20	52878405	0.450621	0.972795	-0.522174	1.59709e-28	5.99669e-24	NA	1639285	Distal Intergenic	NA
chr13	57072135	0.431211	0.86589	-0.434679	1.63113e-28	6.11155e-24	Cfh	8404	Intron (NM_130409/155012, intron 1 of 21)	complement factor H
chrX	54391468	0.170812	0.89976	-0.728948	1.80076e-28	6.73286e-24	RGD1565785	735	Promoter (<=1kb)	similar to chromosome X open reading frame 21
chr9	44987617	0.459276	0.97392	-0.514643	1.83824e-28	6.85849e-24	Aff3	218809	Intron (NM_001191887/363220, intron 7 of 21)	AF4/FMR2 family, member 3
chr2	8071264	0.353118	0.874022	-0.520904	1.84715e-28	6.87722e-24	NA	-661902	Distal Intergenic	NA
chr1	62246615	0.484401	0.98791	-0.503509	1.86581e-28	6.91756e-24	NA	-165422	Distal Intergenic	NA
chr18	37206647	0.72922	0.118223	0.610997	1.86223e-28	6.91756e-24	Ppp2r2b	84846	Intron (NR_073588/60660, intron 4 of 11)	protein phosphatase 2, regulatory subunit B, beta
chr14	106814720	0.736863	0.138205	0.598659	1.97381e-28	7.30267e-24	NA	50212	Distal Intergenic	NA
chr4	99661526	0.497688	0.858226	-0.360539	1.98134e-28	7.3152e-24	Reep1	42904	Intron (NM_001108633/362384, intron 1 of 6)	receptor accessory protein 1
chr14	107609019	0.215422	0.786464	-0.571042	2.02474e-28	7.45986e-24	B3gnt2	8141	Intron (NM_001107240/305571, intron 2 of 2)	UDP-GlcNAc:betaGal beta-1,3-N-acetylglucosaminyltransferase 2
chr19	48438429	0.857185	0.409293	0.447891	2.36326e-28	8.68901e-24	NA	-241681	Distal Intergenic	NA
chrX	7194982	0.669173	0.952211	-0.283038	2.41356e-28	8.83719e-24	NA	403846	Distal Intergenic	NA
chr4	108919231	0.648616	0.989796	-0.34118	2.41157e-28	8.83719e-24	Ctnna2	123431	Intron (NM_001106598/297357, intron 1 of 18)	catenin alpha 2
chr14	45563134	0.372931	0.897633	-0.524702	2.48943e-28	9.09615e-24	NA	231988	Distal Intergenic	NA
chr2	255640648	0.506621	0.874877	-0.368256	2.81303e-28	1.02574e-23	NA	-969138	Distal Intergenic	NA
chr6	145389374	0.319845	0.832307	-0.512463	3.02018e-28	1.09901e-23	NA	-157220	Distal Intergenic	NA
chr10	99137616	0.637239	0.95058	-0.313341	3.07826e-28	1.11784e-23	NA	-250513	Distal Intergenic	NA
chr6	37103646	0.520847	0.87058	-0.349733	3.11826e-28	1.13005e-23	Vsnl1	18322	Intron (NM_012686/24877, intron 1 of 3)	visinin-like 1
chr5	49687064	0.573747	0.89068	-0.316933	3.44636e-28	1.24639e-23	NA	-247884	Distal Intergenic	NA
chr6	16129058	0.529355	0.927974	-0.398619	3.6229e-28	1.30757e-23	NA	-937398	Distal Intergenic	NA
chr11	49985243	0.270383	0.716837	-0.446454	3.64251e-28	1.31197e-23	NA	-276137	Distal Intergenic	NA
chr15	12683255	0.388428	0.965649	-0.577221	3.69291e-28	1.32742e-23	RGD1565725	76357	Intron (NM_001308479/289926, intron 15 of 17)	similar to hypothetical protein FLJ23834
chr20	42144058	0.439137	0.988525	-0.549388	3.72964e-28	1.3379e-23	NA	-822081	Distal Intergenic	NA
chr2	52314442	0.295853	0.868421	-0.572568	3.83766e-28	1.37386e-23	Paip1	12272	Intron (NM_001108937/365684, intron 4 of 10)	poly(A) binding protein interacting protein 1
chr8	25226479	0.731367	0.991263	-0.259897	3.85345e-28	1.37673e-23	NA	-19812	Distal Intergenic	NA
chr7	105498583	0.617939	0.924169	-0.30623	4.00899e-28	1.42941e-23	Adcy8	94220	Intron (NM_017142/29241, intron 2 of 17)	adenylate cyclase 8
chr7	110147212	0.641296	0.971205	-0.329909	4.04458e-28	1.4392e-23	Khdrbs3	115394	Intron (NM_022249/64015, intron 7 of 8)	KH RNA binding domain containing, signal transduction associated 3
chr1	91558106	0.52069	0.133538	0.387152	4.44873e-28	1.57983e-23	Gpatch1	19915	Exon (NM_001106246/292810, exon 9 of 20)	G patch domain containing 1
chr9	59998267	0.156692	0.778541	-0.62185	4.46162e-28	1.58123e-23	NA	-23266	Distal Intergenic	NA
chr5	10317973	0.39271	0.985589	-0.592879	4.51671e-28	1.59755e-23	Sntg1	199072	Intron (NM_001191981/500394, intron 13 of 19)	syntrophin, gamma 1
chr2	59801431	0.19835	0.883249	-0.684899	4.53127e-28	1.59951e-23	NA	-330344	Distal Intergenic	NA
chr2	29857919	0.682736	0.931444	-0.248707	4.59594e-28	1.61854e-23	NA	-89169	Distal Intergenic	NA
chr2	50992281	0.448105	0.878068	-0.429963	4.6035e-28	1.61854e-23	NA	57121	Distal Intergenic	NA
chr10	79608480	0.174992	0.941508	-0.766517	4.65098e-28	1.62876e-23	NA	-510673	Distal Intergenic	NA
chr18	10743858	0.174992	0.941508	-0.766517	4.65098e-28	1.62876e-23	NA	1045849	Distal Intergenic	NA
chr2	255836698	0.480391	0.765573	-0.285182	4.98509e-28	1.74231e-23	NA	-773088	Distal Intergenic	NA
chrX	52926630	0.21588	0.904661	-0.688781	5.14535e-28	1.79478e-23	NA	-434177	Distal Intergenic	NA
chr4	28958219	0.601292	0.0709852	0.530306	5.25448e-28	1.82924e-23	Tfpi2	-5454	Promoter (5-6kb)	tissue factor pathway inhibitor 2
chrX	138060302	0.939385	0.271519	0.667866	5.52406e-28	1.91931e-23	Stk26	13763	Intron (NM_001191736/317589, intron 2 of 11)	serine/threonine kinase 26
chr9	39236162	0.430669	0.846002	-0.415332	5.59901e-28	1.94153e-23	NA	700706	Distal Intergenic	NA
chr2	183856374	0.883738	0.268352	0.615386	5.71135e-28	1.97661e-23	NA	181852	Distal Intergenic	NA
chr9	32395101	0.466031	0.959736	-0.493706	5.83512e-28	2.0155e-23	NA	-373003	Distal Intergenic	NA
chr2	142680930	0.353615	0.882136	-0.528522	5.89953e-28	2.03378e-23	Proser1	-5793	Promoter (5-6kb)	proline and serine rich 1
chr4	88471106	0.675019	0.965764	-0.290745	6.37379e-28	2.193e-23	Vopp1	30039	Intron (NM_001108630/362374, intron 2 of 4)	VOPP1, WBP1/VOPP1 family member
chr10	74740089	0.210645	0.713384	-0.502739	6.3934e-28	2.19548e-23	NA	-16142	Distal Intergenic	NA
chr8	120532388	0.430232	0.802115	-0.371882	6.43386e-28	2.20509e-23	NA	-85881	Distal Intergenic	NA
chr9	107044675	0.532065	0.873006	-0.340941	6.97575e-28	2.38158e-23	NA	-1351318	Distal Intergenic	NA
chr7	132686898	0.699598	0.202369	0.497228	6.97343e-28	2.38158e-23	Slc2a13	70659	Intron (NM_133611/171147, intron 2 of 9)	solute carrier family 2 member 13
chr11	78990766	0.279539	0.892596	-0.613057	7.10766e-28	2.42194e-23	NA	-129021	Distal Intergenic	NA
chr1	211601273	0.636693	0.941227	-0.304534	7.25872e-28	2.46865e-23	NA	19196	Distal Intergenic	NA
chr1	97247598	0.345356	0.914592	-0.569236	7.33997e-28	2.4915e-23	NA	-384874	Distal Intergenic	NA
chr6	120170957	0.383472	0.831606	-0.448134	7.69612e-28	2.60739e-23	NA	651243	Distal Intergenic	NA
chr10	8353817	0.293105	0.719384	-0.426279	8.47908e-28	2.86715e-23	Rbfox1	301074	Intron (NM_001106974/302920, intron 10 of 12)	RNA binding fox-1 homolog 1
chr3	27167599	0.468877	0.0686566	0.40022	8.57299e-28	2.89337e-23	Lrp1b	180526	Intron (NM_001107843/311926, intron 1 of 96)	LDL receptor related protein 1B
chr9	31401976	0.850819	0.0929638	0.757855	8.80804e-28	2.96704e-23	Lmbrd1	462421	Intron (NM_001106898/301309, intron 19 of 30)	LMBR1 domain containing 1
chr2	80728461	0.480754	0.883141	-0.402387	8.84472e-28	2.97373e-23	NA	-319789	Distal Intergenic	NA
chr20	37029782	0.179912	0.968461	-0.788549	9.25717e-28	3.09475e-23	NA	-555930	Distal Intergenic	NA
chr9	86078670	0.54777	0.898782	-0.351013	9.22648e-28	3.09475e-23	Cul3	24487	Intron (NM_001106923/301555, intron 2 of 14)	cullin 3
chr2	187477760	0.179912	0.968461	-0.788549	9.25717e-28	3.09475e-23	Iqgap3	30259	Intron (NM_001191709/310621, intron 26 of 37)	IQ motif containing GTPase activating protein 3
chr5	19046106	0.763915	0.978738	-0.214823	9.57917e-28	3.19636e-23	NA	145067	Distal Intergenic	NA
chr2	72945684	0.482879	0.911507	-0.428628	9.66394e-28	3.21857e-23	NA	3530290	Distal Intergenic	NA
chr5	87559399	0.345356	0.912475	-0.567119	9.76656e-28	3.24664e-23	NA	792370	Distal Intergenic	NA
chr3	28072017	0.41717	0.91151	-0.49434	1.06825e-27	3.54445e-23	NA	-344971	Distal Intergenic	NA
chr3	98474599	0.39271	0.961475	-0.568764	1.15935e-27	3.83952e-23	NA	177045	Distal Intergenic	NA
chr4	138112915	0.600812	0.951514	-0.350702	1.29976e-27	4.29649e-23	Cntn4	327631	Intron (NM_053879/116658, intron 3 of 24)	contactin 4
chr15	27444528	0.473969	0.796131	-0.322162	1.33889e-27	4.41757e-23	NA	5675	Distal Intergenic	NA
chr11	58618599	0.647215	0.965413	-0.318198	1.36734e-27	4.50304e-23	Gap43	-5598	Promoter (5-6kb)	growth associated protein 43
chr7	49218465	0.39271	0.982853	-0.590142	1.39465e-27	4.58445e-23	Acss3	32487	Intron (NM_001108091/314800, intron 2 of 10)	acyl-CoA synthetase short-chain family member 3
chr5	130515761	0.503535	0.931418	-0.427883	1.49497e-27	4.90508e-23	Agbl4	318158	Intron (NM_001350232/100911395, intron 3 of 12)	ATP/GTP binding protein-like 4
chr18	24140878	0.705553	0.972919	-0.267366	1.54134e-27	5.04787e-23	NA	41110	Distal Intergenic	NA
chr18	18988663	0.345356	0.927713	-0.582357	1.57203e-27	5.13886e-23	NA	286609	Distal Intergenic	NA
chr3	177200223	0.410581	0.919175	-0.508594	1.59935e-27	5.21852e-23	Rgs19	1301	Promoter (1-2kb)	regulator of G-protein signaling 19
chr2	246204835	0.760107	0.163539	0.596567	1.67115e-27	5.44277e-23	NA	533161	Distal Intergenic	NA
chr5	135494300	0.494772	0.914745	-0.419973	1.76032e-27	5.72264e-23	Akr1a1	4392	Intron (NM_031000/78959, intron 1 of 8)	aldo-keto reductase family 1 member A1
chr18	74288103	0.943069	0.410967	0.532102	1.80198e-27	5.84734e-23	Haus1	-89734	Intron (NM_001271281/307248, intron 13 of 14)	HAUS augmin-like complex, subunit 1
chr17	50933679	0.724081	0.994678	-0.270598	1.8995e-27	6.15249e-23	Sugct	942365	Intron (NM_001014146/361253, intron 12 of 12)	succinylCoA:glutarate-CoA transferase
chr15	60434096	0.170812	0.74661	-0.575798	2.05208e-27	6.63452e-23	NA	78607	Distal Intergenic	NA
chr2	69662519	0.498987	0.917388	-0.418402	2.13765e-27	6.89857e-23	NA	247125	Distal Intergenic	NA
chr1	93929545	0.666885	0.961035	-0.294151	2.36607e-27	7.62182e-23	NA	474665	Distal Intergenic	NA
chr7	43708702	0.707759	0.107714	0.600045	2.43477e-27	7.82886e-23	NA	-91749	Distal Intergenic	NA
chr17	65347430	0.638193	0.937674	-0.29948	2.4557e-27	7.88183e-23	NA	-149928	Distal Intergenic	NA
chr5	63835907	0.943069	0.403009	0.54006	2.58526e-27	8.28265e-23	NA	-30438	Distal Intergenic	NA
chr2	180809944	0.26725	0.800087	-0.532837	2.61087e-27	8.34957e-23	NA	104974	Distal Intergenic	NA
chr14	98927573	0.69359	0.929477	-0.235887	2.80808e-27	8.96403e-23	NA	853390	Distal Intergenic	NA
chr7	51492745	0.581852	0.872392	-0.29054	2.87466e-27	9.16004e-23	Ppp1r12a	22475	Intron (NM_053890/116670, intron 1 of 23)	protein phosphatase 1, regulatory subunit 12A
chr9	31402032	0.850819	0.0929638	0.757855	3.05031e-27	9.70226e-23	Lmbrd1	462477	Intron (NM_001106898/301309, intron 19 of 30)	LMBR1 domain containing 1
chr3	168789030	0.548518	0.159147	0.389371	3.17376e-27	1.00768e-22	NA	443734	Distal Intergenic	NA
chr17	37747695	0.952062	0.434795	0.517267	3.41328e-27	1.08179e-22	NA	132673	Distal Intergenic	NA
chr2	233471827	0.473894	0.905621	-0.431727	3.59921e-27	1.13857e-22	NA	-130904	Distal Intergenic	NA
chr7	51032144	0.595331	0.946051	-0.350719	3.60533e-27	1.13857e-22	NA	320923	Distal Intergenic	NA
chr1	151587073	0.716502	0.992976	-0.276474	3.66579e-27	1.1556e-22	Ctsc	-331524	Intron (NM_017012/24418, intron 3 of 8)	cathepsin C
chr14	19963669	0.594751	0.198274	0.396477	3.82452e-27	1.20136e-22	Adamts3	97261	Intron (NM_001107212/305253, intron 3 of 20)	ADAM metallopeptidase with thrombospondin type 1, motif 3
chr1	130346594	0.967519	0.0263098	0.941209	4.14933e-27	1.30108e-22	NA	-570318	Distal Intergenic	NA
chr9	31401949	0.850819	0.0929638	0.757855	4.20079e-27	1.31311e-22	Lmbrd1	462394	Intron (NM_001106898/301309, intron 19 of 30)	LMBR1 domain containing 1
chr8	49274083	0.874357	0.153548	0.720809	4.20256e-27	1.31311e-22	Ube4a	-4677	Promoter (4-5kb)	ubiquitination factor E4A
chr18	18313103	0.644738	0.987004	-0.342266	4.26321e-27	1.32971e-22	NA	-233268	Distal Intergenic	NA
chr10	51053423	0.481622	0.836618	-0.354996	4.34441e-27	1.35028e-22	NA	125114	Distal Intergenic	NA
chr12	52570013	0.346603	0.816148	-0.469546	4.34202e-27	1.35028e-22	Golga3	-11407	Intron (NM_001009258/288734, intron 15 of 17)	golgin A3
chr10	55995190	0.239314	0.85954	-0.620226	4.63177e-27	1.43706e-22	Cyb5d1	2108	Promoter (2-3kb)	cytochrome b5 domain containing 1
chr2	251190309	0.314988	0.901148	-0.58616	4.66591e-27	1.44512e-22	NA	194792	Distal Intergenic	NA
chr6	147185220	0.326572	0.886528	-0.559955	4.83179e-27	1.49388e-22	NA	-12407	Distal Intergenic	NA
chr1	255513223	0.461187	0.86488	-0.403693	5.08295e-27	1.56879e-22	Tnks2	33962	Intron (NM_001107607/309512, intron 16 of 26)	tankyrase 2
chr16	8397666	0.559174	0.913363	-0.354188	5.33869e-27	1.64485e-22	Parg	47340	Intron (NM_031339/83507, intron 8 of 17)	poly (ADP-ribose) glycohydrolase
chr14	98375645	0.447528	0.852203	-0.404675	5.55085e-27	1.70445e-22	NA	1405318	Distal Intergenic	NA
chr1	167237640	0.334069	0.870202	-0.536133	5.55139e-27	1.70445e-22	Chrna10	-26721	Intron (NM_031074/81738, intron 22 of 32)	cholinergic receptor nicotinic alpha 10 subunit
chr11	46692277	0.786152	0.268592	0.51756	5.85912e-27	1.79581e-22	Impg2	1287	Promoter (1-2kb)	interphotoreceptor matrix proteoglycan 2
chr1	188670836	0.562554	0.927602	-0.365048	5.90238e-27	1.80594e-22	NA	42443	Distal Intergenic	NA
chr17	19911371	0.917664	0.0780512	0.839613	5.9854e-27	1.82818e-22	NA	-178764	Distal Intergenic	NA
chr3	2096880	0.887325	0.0658265	0.821498	6.08877e-27	1.85654e-22	Ehmt1	26925	Intron (NM_001108572/362078, intron 1 of 25)	euchromatic histone lysine methyltransferase 1
chrX	21361011	0.206533	0.965807	-0.759274	6.21875e-27	1.89291e-22	NA	-222260	Distal Intergenic	NA
chr3	42359350	0.37682	0.823363	-0.446543	6.29117e-27	1.91167e-22	NA	758055	Distal Intergenic	NA
chr4	99872526	0.483903	0.895969	-0.412066	6.32705e-27	1.91927e-22	Polr1a	49274	Intron (NM_031772/83581, intron 23 of 34)	RNA polymerase I subunit A
chr2	108729094	0.367138	0.937979	-0.570841	6.38926e-27	1.93482e-22	NA	1496040	Distal Intergenic	NA
chr10	56162267	0.606006	0.955002	-0.348996	6.50726e-27	1.96381e-22	Efnb3	5128	3' UTR	ephrin B3
chr13	2967856	0.174992	0.965807	-0.790815	6.52941e-27	1.96381e-22	NA	-1019293	Distal Intergenic	NA
chr9	103002931	0.174992	0.965807	-0.790815	6.52941e-27	1.96381e-22	NA	140041	Distal Intergenic	NA
chrX	146340567	0.174992	0.965807	-0.790815	6.52941e-27	1.96381e-22	NA	983014	Distal Intergenic	NA
chr17	49692519	0.694181	0.184272	0.509909	6.80139e-27	2.04214e-22	NA	-21770	Distal Intergenic	NA
chr3	69954844	0.179912	0.967238	-0.787326	6.92847e-27	2.07677e-22	NA	-1065689	Distal Intergenic	NA
chr10	16762816	0.287715	0.894496	-0.606781	7.1218e-27	2.13111e-22	NA	-10611	Distal Intergenic	NA
chr1	236557594	0.378396	0.907028	-0.528631	7.19332e-27	2.14888e-22	NA	-22439	Distal Intergenic	NA
chr1	280458769	0.965044	0.736287	0.228757	7.25239e-27	2.16287e-22	Slc18a2	35690	3' UTR	solute carrier family 18 member A2
chr7	109442810	0.300729	0.740704	-0.439975	7.30456e-27	2.17476e-22	NA	-156266	Distal Intergenic	NA
chr16	18165781	0.56951	0.888411	-0.318901	7.81696e-27	2.3234e-22	NA	-276376	Distal Intergenic	NA
chr4	131770958	0.504662	0.83239	-0.327728	7.90794e-27	2.3465e-22	NA	-172654	Distal Intergenic	NA
chr17	17605216	0.572932	0.908484	-0.335552	8.32133e-27	2.46503e-22	NA	342560	Distal Intergenic	NA
chr14	105839305	0.670146	0.972335	-0.302189	8.48421e-27	2.50908e-22	NA	-168780	Distal Intergenic	NA
chr7	23842042	0.513064	0.937712	-0.424648	8.69485e-27	2.56708e-22	Fbxo7	1462	Promoter (1-2kb)	F-box protein 7
chr15	88202262	0.39271	0.981784	-0.589074	8.75285e-27	2.57989e-22	NA	-165908	Distal Intergenic	NA
chr2	262951973	0.626284	0.925869	-0.299585	8.82384e-27	2.59649e-22	Negr1	37733	Intron (NM_021682/59318, intron 1 of 6)	neuronal growth regulator 1
chr1	98757940	0.450621	0.988146	-0.537525	9.11464e-27	2.67761e-22	NA	-187214	Distal Intergenic	NA
chr9	72274615	0.292264	0.713074	-0.42081	9.1671e-27	2.68855e-22	NA	221649	Distal Intergenic	NA
chr17	28831451	0.708867	0.0611729	0.647694	9.21622e-27	2.69402e-22	NA	326801	Distal Intergenic	NA
chr8	83624480	0.528555	0.852513	-0.323958	9.20887e-27	2.69402e-22	Fam83b	69003	Intron (NM_001108169/315829, intron 4 of 4)	family with sequence similarity 83, member B
chr16	68370022	0.597767	0.0770336	0.520733	9.24363e-27	2.69757e-22	NA	-216212	Distal Intergenic	NA
chr13	29181942	0.479587	0.902461	-0.422875	9.72937e-27	2.83465e-22	NA	1292547	Distal Intergenic	NA
chr1	53146915	0.541042	0.89745	-0.356408	1.00792e-26	2.93175e-22	Fgfr1op	5940	Intron (NM_001101008/683722, intron 5 of 12)	Fgfr1 oncogene partner
chr14	42517380	0.72922	0.134752	0.594468	1.12135e-26	3.25631e-22	Slc30a9	2298	Promoter (2-3kb)	solute carrier family 30 member 9
chr17	28831441	0.708867	0.0611729	0.647694	1.17646e-26	3.41075e-22	NA	326791	Distal Intergenic	NA
chr15	9748617	0.395036	0.762505	-0.367469	1.20791e-26	3.49621e-22	NA	-371588	Distal Intergenic	NA
chr1	263472319	0.402614	0.863728	-0.461114	1.23049e-26	3.55575e-22	Entpd7	23686	Intron (NM_001107595/309390, intron 5 of 11)	ectonucleoside triphosphate diphosphohydrolase 7
chr5	119190743	0.768768	0.992178	-0.22341	1.26033e-26	3.63604e-22	Ror1	297869	Intron (NM_001108671/362550, intron 4 of 8)	receptor tyrosine kinase-like orphan receptor 1
chr7	29229604	0.367138	0.981975	-0.614837	1.27854e-26	3.68255e-22	Spic	3787	Intron (NM_001108080/314711, intron 2 of 4)	Spi-C transcription factor
chr14	63502319	0.36798	0.88439	-0.51641	1.29489e-26	3.7236e-22	NA	406492	Distal Intergenic	NA
chr5	106889781	0.396541	0.916149	-0.519608	1.36799e-26	3.92741e-22	NA	-24035	Distal Intergenic	NA
chr14	108812375	0.374272	0.845069	-0.470798	1.41077e-26	4.04365e-22	NA	-14563	Distal Intergenic	NA
chr3	38504950	0.550644	0.925442	-0.374798	1.50265e-26	4.30003e-22	NA	-227517	Distal Intergenic	NA
chr18	48855670	0.577148	0.87761	-0.300463	1.56799e-26	4.47977e-22	Csnk1g3	2499	Promoter (2-3kb)	casein kinase 1, gamma 3
chr15	55667133	0.417814	0.93131	-0.513496	1.59922e-26	4.56162e-22	NA	205438	Distal Intergenic	NA
chr6	14291307	0.373902	0.866623	-0.492721	1.69276e-26	4.82066e-22	Nrxn1	900352	Intron (NM_021767/60391, intron 16 of 21)	neurexin 1
chr11	42624883	0.363146	0.952247	-0.589101	1.79028e-26	5.08887e-22	NA	-233858	Distal Intergenic	NA
chr13	75034235	0.485193	0.927095	-0.441902	1.79269e-26	5.08887e-22	NA	-25953	Distal Intergenic	NA
chr2	98238303	0.638196	0.976112	-0.337916	1.84866e-26	5.23933e-22	NA	-14621	Distal Intergenic	NA
chr7	66202545	0.776813	0.992773	-0.21596	2.00643e-26	5.67739e-22	NA	-393196	Distal Intergenic	NA
chr6	27837389	0.573383	0.961013	-0.38763	2.02881e-26	5.73152e-22	NA	68446	Distal Intergenic	NA
chr8	26066851	0.388428	0.948991	-0.560563	2.13203e-26	6.01354e-22	NA	-162281	Distal Intergenic	NA
chr2	93234423	0.431114	0.855845	-0.424731	2.22597e-26	6.26848e-22	NA	-284385	Distal Intergenic	NA
chr9	119553850	0.511755	0.908733	-0.396978	2.31019e-26	6.49531e-22	Lpin2	36749	Intron (NM_001108236/316737, intron 2 of 19)	lipin 2
chr6	65838135	0.424758	0.799599	-0.374841	2.43431e-26	6.83343e-22	NA	-518608	Distal Intergenic	NA
chr17	39073422	0.179912	0.822085	-0.642173	2.51882e-26	7.05945e-22	NA	-22039	Distal Intergenic	NA
chr1	93784788	0.787804	0.178697	0.609107	2.55651e-26	7.15376e-22	NA	619422	Distal Intergenic	NA
chr6	50487651	0.707759	0.107661	0.600098	2.56135e-26	7.15597e-22	NA	131042	Distal Intergenic	NA
chrX	51454125	0.250791	0.95679	-0.705999	2.72853e-26	7.61102e-22	NA	855065	Distal Intergenic	NA
chr8	11358668	0.525892	0.867605	-0.341713	2.73863e-26	7.62717e-22	NA	529130	Distal Intergenic	NA
chr16	12907271	0.740812	0.975917	-0.235104	2.8316e-26	7.87368e-22	NA	-713153	Distal Intergenic	NA
chr2	245357830	0.39271	0.982853	-0.590142	2.86905e-26	7.96529e-22	NA	836131	Distal Intergenic	NA
chr6	59804690	0.652352	0.239162	0.41319	2.89581e-26	8.02699e-22	NA	145895	Distal Intergenic	NA
chr3	159216908	0.482879	0.857406	-0.374527	3.04341e-26	8.42294e-22	NA	-88436	Distal Intergenic	NA
chr1	113404517	0.295795	0.828735	-0.53294	3.47809e-26	9.61091e-22	NA	370251	Distal Intergenic	NA
chr6	40849927	0.442449	0.885806	-0.443357	3.72403e-26	1.02745e-21	NA	189509	Distal Intergenic	NA
chr1	109678522	0.939385	0.375167	0.564218	3.91055e-26	1.07722e-21	NA	-2293265	Distal Intergenic	NA
chr1	219600641	0.39271	0.952784	-0.560074	4.08647e-26	1.12393e-21	Kdm2a	39652	Intron (NM_001108515/361700, intron 6 of 20)	lysine demethylase 2A
chr1	106614503	0.310199	0.925171	-0.614971	4.14232e-26	1.13753e-21	NA	209501	Distal Intergenic	NA
chr3	136466000	0.499218	0.918933	-0.419715	4.28855e-26	1.17586e-21	NA	470649	Distal Intergenic	NA
chr20	27962993	0.664629	0.96843	-0.303801	4.39782e-26	1.20395e-21	Lims1	8426	Intron (NM_001145456/499443, intron 1 of 9)	LIM zinc finger domain containing 1
chrX	12425892	0.367138	0.941673	-0.574535	4.45151e-26	1.21676e-21	NA	690850	Distal Intergenic	NA
chr9	77696617	0.295853	0.885233	-0.58938	4.55876e-26	1.24416e-21	Vwc2l	-137473	Intron (NM_001134728/501158, intron 8 of 8)	von Willebrand factor C domain containing 2 like
chr2	151991557	0.68203	0.976244	-0.294215	4.90789e-26	1.33599e-21	NA	306306	Distal Intergenic	NA
chr2	249175767	0.295853	0.870275	-0.574422	4.91036e-26	1.33599e-21	NA	-335032	Distal Intergenic	NA
chrX	28492364	0.186608	0.791483	-0.604874	5.01752e-26	1.36305e-21	Tlr7	5435	Intron (NM_001097582/317468, intron 2 of 2)	toll-like receptor 7
chr2	53107154	0.314988	0.909886	-0.594897	5.21209e-26	1.41374e-21	Selenop	1066	Promoter (1-2kb)	selenoprotein P
chr17	19911379	0.917664	0.0780512	0.839613	5.43027e-26	1.46841e-21	NA	-178756	Distal Intergenic	NA
chr9	90462983	0.404548	0.91305	-0.508501	5.424e-26	1.46841e-21	NA	-417630	Distal Intergenic	NA
chr4	138258762	0.240873	0.857621	-0.616748	5.59745e-26	1.51131e-21	Cntn4	473478	Intron (NM_053879/116658, intron 3 of 24)	contactin 4
chr12	9098580	0.889229	0.388729	0.500499	5.7564e-26	1.55185e-21	Flt1	64171	Intron (NM_001309381/54251, intron 10 of 12)	FMS-related tyrosine kinase 1
chr1	240434128	0.545913	0.915952	-0.370038	5.80367e-26	1.56222e-21	Mir204	31128	Intron (NM_001191562/309407, intron 7 of 24)	microRNA 204
chr8	60168074	0.874357	0.182686	0.691671	5.84905e-26	1.57204e-21	NA	50343	Distal Intergenic	NA
chr2	40592770	0.453229	0.865435	-0.412206	6.16205e-26	1.65365e-21	Pde4d	-62628	Intron (NM_001113329/24627, intron 2 of 15)	phosphodiesterase 4D
chr10	74985159	0.868198	0.214224	0.653974	6.19467e-26	1.65988e-21	Rnf43	25874	Intron (NM_001135921/303412, intron 1 of 8)	ring finger protein 43
chr1	162552079	0.874357	0.220593	0.653764	6.33153e-26	1.69399e-21	Aamdc	-2874	Promoter (2-3kb)	adipogenesis associated, Mth938 domain containing
chr10	97377912	0.517652	0.954098	-0.436446	6.40216e-26	1.7103e-21	NA	165429	Distal Intergenic	NA
chr2	146937621	0.179912	0.965807	-0.785895	6.54454e-26	1.74045e-21	NA	454440	Distal Intergenic	NA
chr20	16851954	0.179912	0.965807	-0.785895	6.54454e-26	1.74045e-21	NA	239760	Distal Intergenic	NA
chr6	54168622	0.179912	0.965807	-0.785895	6.54454e-26	1.74045e-21	NA	-109503	Distal Intergenic	NA
chr7	78655489	0.170812	0.927046	-0.756234	6.56565e-26	1.74344e-21	NA	96788	Distal Intergenic	NA
chr2	28971115	0.763973	0.208194	0.555779	6.94491e-26	1.84138e-21	Fcho2	58155	Intron (NM_001191632/309129, intron 8 of 25)	FCH domain only 2
chr1	228648584	0.939385	0.367672	0.571713	7.01141e-26	1.85623e-21	NA	20310	Distal Intergenic	NA
chr8	95060220	0.969885	0.393099	0.576786	7.04852e-26	1.86327e-21	NA	-139779	Distal Intergenic	NA
chr8	133267961	0.688262	0.0961091	0.592153	7.13552e-26	1.88345e-21	NA	57477	Distal Intergenic	NA
chr19	55421694	0.362134	0.754586	-0.392452	7.49913e-26	1.97648e-21	Galns	1357	Promoter (1-2kb)	galactosamine (N-acetyl)-6-sulfatase
chr1	157006991	0.611825	0.952148	-0.340323	7.7255e-26	2.03311e-21	Ccdc90b	-396603	Intron (NM_022282/64053, intron 13 of 22)	coiled-coil domain containing 90B
chr9	57531816	0.206533	0.766717	-0.560184	7.84797e-26	2.06227e-21	NA	-1858112	Distal Intergenic	NA
chr8	84269267	0.728293	0.991573	-0.26328	7.94099e-26	2.08078e-21	Tinag	51446	Intron (NM_001005549/300846, intron 9 of 10)	tubulointerstitial nephritis antigen
chr10	46534557	0.581298	0.883567	-0.302269	7.94195e-26	2.08078e-21	Rai1	23286	Intron (NM_001271207/303188, intron 1 of 4)	retinoic acid induced 1
chr10	74985176	0.868198	0.214224	0.653974	9.15653e-26	2.39545e-21	Rnf43	25891	Intron (NM_001135921/303412, intron 1 of 8)	ring finger protein 43
chr1	93784791	0.787804	0.178697	0.609107	9.38412e-26	2.44775e-21	NA	619419	Distal Intergenic	NA
chr14	91763678	0.472173	0.928938	-0.456765	9.38117e-26	2.44775e-21	NA	-18675	Distal Intergenic	NA
chr19	41097431	0.174992	0.964114	-0.789122	9.43143e-26	2.44925e-21	NA	-68225	Distal Intergenic	NA
chr2	265559323	0.174992	0.964114	-0.789122	9.43143e-26	2.44925e-21	NA	-258463	Distal Intergenic	NA
chr4	77299986	0.174992	0.964114	-0.789122	9.43143e-26	2.44925e-21	Ezh2	47024	Intron (NM_001134979/312299, intron 8 of 19)	enhancer of zeste 2 polycomb repressive complex 2 subunit
chr4	183121107	0.45432	0.883592	-0.429272	1.00355e-25	2.60232e-21	NA	296559	Distal Intergenic	NA
chr16	58569911	0.874357	0.153492	0.720866	1.0285e-25	2.6631e-21	NA	161761	Distal Intergenic	NA
chr3	135505740	0.512995	0.992331	-0.479336	1.10545e-25	2.85815e-21	NA	-809154	Distal Intergenic	NA
chr19	10962546	0.80197	0.0576576	0.744312	1.15339e-25	2.97776e-21	NA	-78499	Distal Intergenic	NA
chr4	82989863	0.0888772	0.840094	-0.751217	1.19853e-25	3.08978e-21	NA	213117	Distal Intergenic	NA
chr5	1026177	0.661583	0.905186	-0.243603	1.20211e-25	3.09451e-21	NA	-206944	Distal Intergenic	NA
chr1	23402401	0.629292	0.927324	-0.298032	1.20646e-25	3.10119e-21	Eya4	164784	Intron (NM_001271317/292172, intron 4 of 19)	EYA transcriptional coactivator and phosphatase 4
chrX	145212620	0.239314	0.831939	-0.592625	1.21323e-25	3.11407e-21	NA	-144932	Distal Intergenic	NA
chr7	80735293	0.277343	0.737452	-0.460109	1.21583e-25	3.11621e-21	Oxr1	-15315	Intron (NM_001197907/117520, intron 7 of 16)	oxidation resistance 1
chr9	38281489	0.522752	0.925787	-0.403035	1.22899e-25	3.14538e-21	NA	-15763	Distal Intergenic	NA
chr3	31312423	0.279539	0.861019	-0.58148	1.23413e-25	3.15397e-21	NA	1317670	Distal Intergenic	NA
chr10	97377909	0.517652	0.954098	-0.436446	1.3187e-25	3.36524e-21	NA	165426	Distal Intergenic	NA
chr16	76312895	0.167205	0.753743	-0.586538	1.36922e-25	3.48914e-21	NA	346415	Distal Intergenic	NA
chr8	97442719	0.674106	0.962084	-0.287978	1.38101e-25	3.5141e-21	Ctsh	3650	Intron (NM_012939/25425, intron 1 of 11)	cathepsin H
chr5	16502060	0.46959	0.798458	-0.328868	1.40471e-25	3.56928e-21	NA	-23997	Distal Intergenic	NA
chr17	24625633	0.226684	0.905666	-0.678983	1.43791e-25	3.64839e-21	NA	-29268	Distal Intergenic	NA
chr2	47081990	0.547979	0.939057	-0.391078	1.44955e-25	3.67266e-21	NA	101014	Distal Intergenic	NA
chr6	108218910	0.421049	0.0507605	0.370288	1.47869e-25	3.74113e-21	NA	-51725	Distal Intergenic	NA
chr12	23265129	0.387504	0.85151	-0.464006	1.51048e-25	3.8161e-21	NA	-208140	Distal Intergenic	NA
chr13	77675307	0.663322	0.939604	-0.276283	1.52421e-25	3.84529e-21	Tnr	73058	Exon (NM_013045/25567, exon 24 of 26)	tenascin R
chr2	129128977	0.461014	0.910555	-0.449541	1.57143e-25	3.95878e-21	NA	453163	Distal Intergenic	NA
chr11	5664162	0.510969	0.112964	0.398005	1.58652e-25	3.99112e-21	NA	-1266827	Distal Intergenic	NA
chr4	135086521	0.439407	0.799962	-0.360555	1.61575e-25	4.05887e-21	NA	-16551	Distal Intergenic	NA
chr3	94414453	0.643541	0.139017	0.504524	1.67901e-25	4.2118e-21	Hipk3	4594	Intron (NM_031787/83617, intron 1 of 15)	homeodomain interacting protein kinase 3
chr17	16956864	0.609855	0.969565	-0.35971	1.78293e-25	4.46616e-21	NA	-261738	Distal Intergenic	NA
chr1	105648346	0.570059	0.911977	-0.341918	1.78565e-25	4.46663e-21	LOC100125384	-287102	Intron (NM_031069/81733, intron 12 of 19)	hypothetical protein LOC100125384
chr2	48736837	0.169113	0.868121	-0.699008	1.89323e-25	4.72906e-21	NA	-224807	Distal Intergenic	NA
chrX	61452049	0.700619	0.119007	0.581612	1.92208e-25	4.79435e-21	NA	-219964	Distal Intergenic	NA
chr4	162418002	0.399072	0.83864	-0.439568	1.94799e-25	4.85213e-21	NA	-19096	Distal Intergenic	NA
chr4	106776810	0.564719	0.892155	-0.327436	2.04259e-25	5.08061e-21	NA	-1524318	Distal Intergenic	NA
chr7	89962061	0.386154	0.07552	0.310634	2.15511e-25	5.34797e-21	NA	356159	Distal Intergenic	NA
chr2	104113884	0.461619	0.881752	-0.420133	2.15613e-25	5.34797e-21	Pde7a	20216	Intron (NM_031080/81744, intron 1 of 12)	phosphodiesterase 7A
chr11	76566676	0.295853	0.891584	-0.595731	2.16764e-25	5.369e-21	NA	237778	Distal Intergenic	NA
chr14	76482573	0.463884	0.791838	-0.327954	2.17917e-25	5.38999e-21	NA	-507440	Distal Intergenic	NA
chr2	188618758	0.451107	0.900211	-0.449104	2.2333e-25	5.51618e-21	NA	-16824	Distal Intergenic	NA
chr9	16957269	0.649536	0.975041	-0.325505	2.25515e-25	5.56236e-21	NA	-22555	Distal Intergenic	NA
chr7	52504272	0.613701	0.96568	-0.351979	2.2617e-25	5.57076e-21	Nav3	3872	Intron (NM_001191782/314814, intron 1 of 37)	neuron navigator 3
chr5	15030563	0.265453	0.94678	-0.681327	2.3089e-25	5.6791e-21	NA	-13391	Distal Intergenic	NA
chr4	110238698	0.550321	0.975514	-0.425193	2.33953e-25	5.74646e-21	NA	-463580	Distal Intergenic	NA
chr7	62900126	0.719936	0.196072	0.523864	2.36419e-25	5.79803e-21	NA	145601	Distal Intergenic	NA
chr7	52180974	0.681706	0.987936	-0.306231	2.36709e-25	5.79803e-21	Nav3	327170	Intron (NM_001191782/314814, intron 32 of 37)	neuron navigator 3
chr2	223125957	0.727448	0.990199	-0.262751	2.3906e-25	5.84753e-21	NA	196584	Distal Intergenic	NA
chr18	23170830	0.939385	0.295953	0.643432	2.48831e-25	6.07812e-21	NA	206620	Distal Intergenic	NA
chr18	86293021	0.531855	0.871731	-0.339876	2.4973e-25	6.09167e-21	Cd226	-6441	Promoter (6-7kb)	CD226 molecule
chr3	100596262	0.52863	0.924224	-0.395594	2.50976e-25	6.11362e-21	NA	-172374	Distal Intergenic	NA
chr1	124567819	0.239314	0.894633	-0.655319	2.53993e-25	6.17861e-21	NA	90655	Distal Intergenic	NA
chr3	7688872	0.268709	0.964213	-0.695504	2.66845e-25	6.48234e-21	NA	-56561	Distal Intergenic	NA
chr11	43908202	0.386429	0.751615	-0.365186	2.70878e-25	6.57127e-21	NA	41676	Distal Intergenic	NA
chr19	21201589	0.179912	0.937185	-0.757273	2.72081e-25	6.59141e-21	NA	-16751	Distal Intergenic	NA
chr5	114746517	0.635339	0.955897	-0.320558	2.81227e-25	6.80368e-21	Hook1	-193535	Intron (NM_001013932/298250, intron 7 of 15)	hook microtubule-tethering protein 1
chr18	24967932	0.540316	0.89742	-0.357103	2.84173e-25	6.86555e-21	Map3k2	6682	Intron (NM_138503/171492, intron 1 of 16)	mitogen activated protein kinase kinase kinase 2
chr2	137359569	0.437022	0.920284	-0.483261	2.91299e-25	7.02811e-21	NA	-834566	Distal Intergenic	NA
chr8	37958579	0.461187	0.861182	-0.399995	2.9331e-25	7.067e-21	NA	195699	Distal Intergenic	NA
chr14	31454555	0.629235	0.984586	-0.355351	3.08844e-25	7.43114e-21	NA	-1123424	Distal Intergenic	NA
chr7	52504286	0.613701	0.96568	-0.351979	3.23394e-25	7.77066e-21	Nav3	3858	Intron (NM_001191782/314814, intron 1 of 37)	neuron navigator 3
chr16	71911581	0.314988	0.945581	-0.630592	3.25952e-25	7.82149e-21	Adam32	22137	Intron (NM_001170582/361170, intron 5 of 21)	ADAM metallopeptidase domain 32
chr10	100965698	0.659258	0.233908	0.42535	3.36882e-25	8.07281e-21	NA	-322829	Distal Intergenic	NA
chr13	32231163	0.701948	0.952793	-0.250845	3.4858e-25	8.34183e-21	NA	195852	Distal Intergenic	NA
chr17	28831400	0.708867	0.0611729	0.647694	3.58874e-25	8.57658e-21	NA	326750	Distal Intergenic	NA
chr10	86204904	0.687668	0.955406	-0.267738	3.63854e-25	8.68387e-21	LOC257650	-18431	Exon (NM_138916/192350, exon 13 of 13)	hippyragranin
chr5	112446120	0.655499	0.894645	-0.239146	3.66077e-25	8.72513e-21	NA	1086757	Distal Intergenic	NA
chr17	17967246	0.649044	0.0695024	0.579542	3.68896e-25	8.78049e-21	Dek	1365	Promoter (1-2kb)	DEK proto-oncogene
chr6	116782262	0.439137	0.956915	-0.517778	3.87701e-25	9.21568e-21	NA	-546570	Distal Intergenic	NA
chr1	135982323	0.387171	0.873369	-0.486199	4.00769e-25	9.51352e-21	Slco3a1	91159	Intron (NM_177481/140915, intron 2 of 9)	solute carrier organic anion transporter family, member 3a1
chrX	75702590	0.284276	0.820837	-0.53656	4.11471e-25	9.75449e-21	NA	-90340	Distal Intergenic	NA
chr18	7546982	0.525886	0.161152	0.364734	4.60808e-25	1.09094e-20	NA	-465626	Distal Intergenic	NA
chr6	59804682	0.652352	0.239162	0.41319	4.68206e-25	1.10698e-20	NA	145903	Distal Intergenic	NA
chr19	35482127	0.487438	0.944476	-0.457037	4.71077e-25	1.11228e-20	NA	-721124	Distal Intergenic	NA
chr10	1113402	0.161263	0.718726	-0.557463	4.83495e-25	1.14008e-20	NA	204596	Distal Intergenic	NA
chr7	93380132	0.528849	0.958029	-0.42918	4.88915e-25	1.15132e-20	NA	-93375	Distal Intergenic	NA
chr2	49419344	0.652151	0.946702	-0.29455	5.11628e-25	1.20321e-20	NA	-263418	Distal Intergenic	NA
chr8	53468552	0.566242	0.928379	-0.362137	5.18609e-25	1.21801e-20	NA	57236	Distal Intergenic	NA
chr6	90541211	0.939385	0.403391	0.535994	5.51055e-25	1.29249e-20	NA	915497	Distal Intergenic	NA
chr18	75624777	0.331011	0.886037	-0.555026	5.56425e-25	1.30309e-20	NA	-683388	Distal Intergenic	NA
chr5	109561260	0.559991	0.89863	-0.338639	5.57048e-25	1.30309e-20	Elavl2	64538	Intron (NM_001302217/286973, intron 2 of 7)	ELAV like RNA binding protein 2
chr18	17121468	0.66647	0.912235	-0.245765	5.59214e-25	1.30643e-20	Tpgs2	275417	Intron (NM_001271332/100360334, intron 5 of 26)	tubulin polyglutamylase complex subunit 2
chrX	40020434	0.459276	0.944714	-0.485438	5.87566e-25	1.37085e-20	NA	66435	Distal Intergenic	NA
chr15	58017940	0.875779	0.485062	0.390718	6.11687e-25	1.42525e-20	Kctd4	1702	Promoter (1-2kb)	potassium channel tetramerization domain containing 4
chr1	72480028	0.606604	0.936761	-0.330157	6.35736e-25	1.47934e-20	NA	-15536	Distal Intergenic	NA
chr3	136863694	0.496744	0.959991	-0.463247	6.54468e-25	1.52092e-20	Kif16b	72955	Intron (NM_001107783/311478, intron 12 of 25)	kinesin family member 16B
chr18	454592	0.618308	0.839292	-0.220984	6.61078e-25	1.53427e-20	NA	52297	Distal Intergenic	NA
chr14	66172722	0.21588	0.835368	-0.619489	7.17805e-25	1.66374e-20	Kcnip4	623356	Intron (NM_181365/259243, intron 1 of 8)	potassium voltage-gated channel interacting protein 4
chr2	211813867	0.314988	0.890121	-0.575132	7.22789e-25	1.6731e-20	Fam102b	17969	Intron (NM_001163568/365903, intron 1 of 10)	family with sequence similarity 102, member B
chr5	125561759	0.804836	0.521592	0.283244	7.51776e-25	1.73792e-20	NA	-334965	Distal Intergenic	NA
chr2	145380042	0.179912	0.964114	-0.784202	8.0159e-25	1.84105e-20	NA	205166	Distal Intergenic	NA
chr4	76529611	0.179912	0.964114	-0.784202	8.0159e-25	1.84105e-20	NA	-682202	Distal Intergenic	NA
chr4	89711460	0.179912	0.964114	-0.784202	8.0159e-25	1.84105e-20	NA	-430238	Distal Intergenic	NA
chr5	96526643	0.179912	0.964114	-0.784202	8.0159e-25	1.84105e-20	NA	-1860647	Distal Intergenic	NA
chr13	35733441	0.179912	0.964114	-0.784202	8.0159e-25	1.84105e-20	Epb41l5	-59992	Intron (NM_001100479/246116, intron 13 of 26)	erythrocyte membrane protein band 4.1 like 5
chr4	145935967	0.723895	0.288638	0.435256	8.71513e-25	1.99905e-20	Atp2b2	80351	Intron (NM_012508/24215, intron 2 of 21)	ATPase plasma membrane Ca2+ transporting 2
chr5	44537907	0.944521	0.529426	0.415095	8.8486e-25	2.02703e-20	NA	935004	Distal Intergenic	NA
chr17	75638027	0.346802	0.885239	-0.538437	9.00069e-25	2.05921e-20	Usp6nl	248495	Intron (NM_001083586/29428, intron 9 of 12)	USP6 N-terminal like
chr4	27993151	0.703287	0.218296	0.484991	9.04214e-25	2.06602e-20	NA	-26753	Distal Intergenic	NA
chr19	25142245	0.546655	0.93579	-0.389135	9.86782e-25	2.25176e-20	Misp3	-8190	Promoter (8-9kb)	MISP family member 3
chr13	109739069	0.641888	0.933697	-0.291809	1.00419e-24	2.28853e-20	NA	25580	Distal Intergenic	NA
chr2	233067056	0.400593	0.781863	-0.38127	1.00701e-24	2.292e-20	NA	-535675	Distal Intergenic	NA
chr6	88584159	0.632946	0.942533	-0.309587	1.00936e-24	2.29441e-20	Mdga2	707867	Intron (NM_199269/314180, intron 8 of 15)	MAM domain containing glycosylphosphatidylinositol anchor 2
chr12	17330702	0.54734	0.943074	-0.395735	1.02262e-24	2.32156e-20	Gper1	-19590	Intron (NM_001025033/498154, intron 2 of 4)	G protein-coupled estrogen receptor 1
chr17	35861348	0.295556	0.814559	-0.519003	1.16965e-24	2.65196e-20	NA	96728	Distal Intergenic	NA
chr11	19944561	0.535257	0.899479	-0.364222	1.18978e-24	2.69412e-20	NA	-277495	Distal Intergenic	NA
chr19	5535062	0.49203	0.0926612	0.399369	1.19232e-24	2.69642e-20	NA	-496872	Distal Intergenic	NA
chr11	59399838	0.506636	0.820521	-0.313884	1.20846e-24	2.72944e-20	Lsamp	42482	Intron (NM_017242/29561, intron 1 of 6)	limbic system-associated membrane protein
chr18	14417103	0.728293	0.988393	-0.2601	1.2383e-24	2.79326e-20	NA	-397046	Distal Intergenic	NA
chr18	18684075	0.571816	0.117272	0.454544	1.26054e-24	2.83981e-20	NA	591197	Distal Intergenic	NA
chr16	15391858	0.196156	0.652786	-0.45663	1.27909e-24	2.87429e-20	NA	-280273	Distal Intergenic	NA
chr16	59215974	0.803271	0.317035	0.486236	1.27845e-24	2.87429e-20	Dlc1	18607	Intron (NM_001127446/58834, intron 1 of 13)	DLC1 Rho GTPase activating protein
chr5	55878298	0.732218	0.364228	0.36799	1.284e-24	2.88166e-20	NA	-546777	Distal Intergenic	NA
chr9	32469946	0.749345	0.981134	-0.231789	1.30831e-24	2.9325e-20	NA	-447848	Distal Intergenic	NA
chr15	78958289	0.191119	0.730827	-0.539708	1.39967e-24	3.13331e-20	NA	-1082552	Distal Intergenic	NA
chr17	77835060	0.630117	0.944631	-0.314515	1.41392e-24	3.16119e-20	Frmd4a	83149	Intron (NM_001191821/307128, intron 1 of 21)	FERM domain containing 4A
chrX	113711269	0.308658	0.806122	-0.497464	1.4527e-24	3.24379e-20	NA	-51391	Distal Intergenic	NA
chrX	144457204	0.295853	0.884051	-0.588198	1.46703e-24	3.27168e-20	NA	-900348	Distal Intergenic	NA
chr8	6833088	0.426223	0.959261	-0.533038	1.50851e-24	3.35994e-20	Trpc6	21545	Intron (NM_053559/89823, intron 1 of 12)	transient receptor potential cation channel, subfamily C, member 6
chr7	129849150	0.727312	0.951851	-0.224539	1.52821e-24	3.39954e-20	Pim3	-7316	Promoter (7-8kb)	Pim-3 proto-oncogene, serine/threonine kinase
chr11	21066277	0.100177	0.722147	-0.621969	1.56392e-24	3.47459e-20	NA	844220	Distal Intergenic	NA
chr11	76783243	0.491139	0.901904	-0.410764	1.61483e-24	3.5832e-20	Ccdc50	21211	Intron (NM_182736/288022, intron 4 of 10)	coiled-coil domain containing 50
chr15	97547271	0.737836	0.983853	-0.246017	1.61777e-24	3.58524e-20	NA	725439	Distal Intergenic	NA
chr4	73153573	0.916445	0.629483	0.286963	1.62448e-24	3.5956e-20	Tpk1	20605	Intron (NM_001134994/680668, intron 2 of 8)	thiamin pyrophosphokinase 1
chr2	6241771	0.874357	0.294334	0.580024	1.63706e-24	3.61892e-20	NA	-661877	Distal Intergenic	NA
chr5	144422104	0.295853	0.888399	-0.592546	1.66765e-24	3.68194e-20	Ago3	14404	Intron (NM_001271193/313593, intron 2 of 18)	argonaute 3, RISC catalytic component
chr7	49493083	0.621533	0.944738	-0.323205	1.67302e-24	3.6892e-20	Lin7a	63470	Intron (NM_053514/85327, intron 1 of 4)	lin-7 homolog A, crumbs cell polarity complex component
chr14	28411135	0.437516	0.949749	-0.512233	1.67667e-24	3.69263e-20	Adgrl3	445179	Intron (NM_130822/170641, intron 24 of 24)	adhesion G protein-coupled receptor L3
chrX	39915805	0.326572	0.878035	-0.551462	1.69189e-24	3.72152e-20	Smpx	171064	Intron (NM_021686/59322, intron 17 of 20)	small muscle protein, X-linked
chr5	94267958	0.439137	0.983369	-0.544232	1.69569e-24	3.72524e-20	NA	-2228812	Distal Intergenic	NA
chr3	49725145	0.411902	0.983043	-0.571141	1.69978e-24	3.7296e-20	NA	395246	Distal Intergenic	NA
chr5	85542425	0.523635	0.945456	-0.421821	1.77727e-24	3.89477e-20	NA	-475751	Distal Intergenic	NA
chr5	4418429	0.613431	0.900094	-0.286663	1.78227e-24	3.90091e-20	NA	463202	Distal Intergenic	NA
chr1	185772583	0.62222	0.882991	-0.260771	1.80587e-24	3.94768e-20	Sox6	99406	Intron (NM_001024751/293165, intron 2 of 15)	SRY box 6
chr8	95525578	0.600941	0.889208	-0.288267	1.88295e-24	4.1111e-20	NA	-138215	Distal Intergenic	NA
chr14	68988572	0.239314	0.851151	-0.611837	1.89688e-24	4.1364e-20	NA	-981461	Distal Intergenic	NA
chr7	2761555	0.404548	0.879911	-0.475363	1.95854e-24	4.26559e-20	Cs	8875	Intron (NM_130755/170587, intron 1 of 10)	citrate synthase
chr15	95616269	0.21588	0.964114	-0.748234	1.96143e-24	4.26663e-20	NA	-102010	Distal Intergenic	NA
chr5	79780674	0.671802	0.927363	-0.25556	1.97453e-24	4.28986e-20	NA	69190	Distal Intergenic	NA
chr16	57096343	0.592376	0.951493	-0.359117	2.02416e-24	4.39229e-20	NA	-40089	Distal Intergenic	NA
chr4	98532405	0.614678	0.947151	-0.332473	2.057e-24	4.45807e-20	NA	61258	Distal Intergenic	NA
chr14	78832029	0.454426	0.903948	-0.449522	2.10325e-24	4.55274e-20	Ppp2r2c	70033	Intron (NM_057116/117256, intron 2 of 14)	protein phosphatase 2, regulatory subunit B, gamma
chr14	67228058	0.482852	0.881769	-0.398917	2.11444e-24	4.57136e-20	NA	-57697	Distal Intergenic	NA
chr6	64470654	0.681366	0.93369	-0.252324	2.18621e-24	4.72076e-20	Nrcam	172766	Intron (NM_013150/497815, intron 3 of 32)	neuronal cell adhesion molecule
chr5	65838985	0.253161	0.940436	-0.687275	2.21086e-24	4.76816e-20	NA	-765973	Distal Intergenic	NA
chr4	25017272	0.939385	0.405013	0.534372	2.25914e-24	4.86635e-20	NA	405085	Distal Intergenic	NA
chr10	24990134	0.570176	0.945907	-0.37573	2.42138e-24	5.20949e-20	NA	855499	Distal Intergenic	NA
chr1	130445074	0.345356	0.920403	-0.575047	2.46289e-24	5.29235e-20	NA	-668798	Distal Intergenic	NA
chr2	76476318	0.174992	0.798127	-0.623136	2.47898e-24	5.32046e-20	NA	1156307	Distal Intergenic	NA
chr14	48592846	0.516652	0.982222	-0.46557	2.54702e-24	5.44666e-20	NA	-133198	Distal Intergenic	NA
chr6	13790379	0.378481	0.775626	-0.397145	2.54346e-24	5.44666e-20	NA	-792562	Distal Intergenic	NA
chr15	104969101	0.773831	0.992707	-0.218877	2.54578e-24	5.44666e-20	Oxgr1	433606	Intron (NM_001271404/364476, intron 1 of 1)	oxoglutarate receptor 1
chr6	120002896	0.758486	0.970088	-0.211602	2.55685e-24	5.46107e-20	NA	483182	Distal Intergenic	NA
chr2	109807890	0.437022	0.931031	-0.494008	2.68429e-24	5.72636e-20	NA	-498472	Distal Intergenic	NA
chr2	145692467	0.505545	0.901526	-0.395981	2.69508e-24	5.74245e-20	NA	517591	Distal Intergenic	NA
chr14	111830402	0.545557	0.905947	-0.36039	2.74482e-24	5.84139e-20	NA	-946599	Distal Intergenic	NA
chrX	104215880	0.239314	0.920024	-0.680709	2.76423e-24	5.87564e-20	NA	277833	Distal Intergenic	NA
chr1	266170971	0.851331	0.327426	0.523905	2.79824e-24	5.94077e-20	Sufu	27153	Intron (NM_001024899/361769, intron 2 of 11)	SUFU negative regulator of hedgehog signaling
chr2	99287672	0.728569	0.954112	-0.225543	2.80283e-24	5.9434e-20	NA	-677304	Distal Intergenic	NA
chr4	82989869	0.0888772	0.840094	-0.751217	2.80979e-24	5.95102e-20	NA	213123	Distal Intergenic	NA
chr4	107144872	0.897979	0.606844	0.291135	2.90059e-24	6.13597e-20	NA	-1156256	Distal Intergenic	NA
chr3	86958831	0.239314	0.840561	-0.601247	2.94343e-24	6.21915e-20	NA	1537662	Distal Intergenic	NA
chr10	39640725	0.548687	0.907637	-0.35895	3.083e-24	6.50629e-20	NA	-17752	Distal Intergenic	NA
chr2	263269819	0.63397	0.962122	-0.328152	3.08914e-24	6.51148e-20	Negr1	355579	Intron (NM_021682/59318, intron 2 of 6)	neuronal growth regulator 1
chr2	219829937	0.946889	0.579529	0.367361	3.197e-24	6.7308e-20	Agl	13048	Intron (NM_001108564/362029, intron 2 of 33)	amylo-alpha-1, 6-glucosidase, 4-alpha-glucanotransferase
chr12	13459156	0.0445521	0.76153	-0.716978	3.20699e-24	6.7438e-20	NA	29087	Distal Intergenic	NA
chr15	99142162	0.239314	0.901212	-0.661898	3.24402e-24	6.81358e-20	NA	-1037716	Distal Intergenic	NA
chr9	57350324	0.454611	0.839281	-0.38467	3.32272e-24	6.97059e-20	NA	-1676620	Distal Intergenic	NA
chr1	189807932	0.598355	0.930494	-0.33214	3.48925e-24	7.31129e-20	Tmem159	-62803	Intron (NM_001009688/309041, intron 2 of 3)	transmembrane protein 159
chr2	27550048	0.676904	0.982023	-0.305119	3.58226e-24	7.49729e-20	NA	-49394	Distal Intergenic	NA
chr2	99196944	0.531264	0.859434	-0.32817	3.61096e-24	7.54843e-20	NA	-586576	Distal Intergenic	NA
chr1	263472289	0.402614	0.863728	-0.461114	3.63662e-24	7.59309e-20	Entpd7	23656	Intron (NM_001107595/309390, intron 5 of 11)	ectonucleoside triphosphate diphosphohydrolase 7
chrX	77200896	0.617051	0.983345	-0.366294	3.66326e-24	7.63905e-20	NA	-62502	Distal Intergenic	NA
chr15	80586069	0.50967	0.860161	-0.350491	3.66727e-24	7.63905e-20	Klhl1	127083	Intron (NM_001106054/290426, intron 1 of 8)	kelch-like family member 1
chr17	29169112	0.976837	0.594444	0.382393	3.76306e-24	7.82934e-20	Fars2	269555	Intron (NM_001013139/306879, intron 7 of 8)	phenylalanyl-tRNA synthetase 2, mitochondrial
chr1	58085098	0.939385	0.415655	0.523729	3.823e-24	7.94472e-20	NA	392270	Distal Intergenic	NA
chr7	49287978	0.472649	0.888851	-0.416202	3.86551e-24	8.02363e-20	NA	-37025	Distal Intergenic	NA
chr6	57743053	0.224115	0.760156	-0.536041	3.97635e-24	8.24403e-20	Dgkb	226041	Intron (NM_019304/54248, intron 6 of 26)	diacylglycerol kinase, beta
chr17	51474916	0.403428	0.934012	-0.530583	4.00267e-24	8.28887e-20	NA	437506	Distal Intergenic	NA
chr17	73343599	0.468255	0.965416	-0.49716	4.0812e-24	8.44162e-20	NA	912782	Distal Intergenic	NA
chrX	49056840	0.226684	0.763994	-0.537311	4.0951e-24	8.46047e-20	NA	277730	Distal Intergenic	NA
chr7	37627809	0.298071	0.816985	-0.518914	4.13683e-24	8.5367e-20	NA	-185021	Distal Intergenic	NA
chr18	69426811	0.658955	0.941253	-0.282298	4.18527e-24	8.6266e-20	NA	-123125	Distal Intergenic	NA
chr2	248979328	0.550555	0.871277	-0.320722	4.19398e-24	8.63449e-20	NA	-138593	Distal Intergenic	NA
chr2	181601507	0.400226	0.0883895	0.311836	4.43344e-24	9.11687e-20	NA	-69529	Distal Intergenic	NA
chr1	281125239	0.931637	0.168269	0.763368	4.48254e-24	9.20713e-20	NA	-24076	Distal Intergenic	NA
chr14	74033899	0.623406	0.94157	-0.318163	4.53287e-24	9.29971e-20	NA	144562	Distal Intergenic	NA
chr4	22508728	0.239314	0.850446	-0.611132	4.75164e-24	9.73725e-20	Rundc3b	63305	Intron (NM_001047116/688590, intron 3 of 9)	RUN domain containing 3B
chr2	242036241	0.39271	0.944683	-0.551972	4.78984e-24	9.80417e-20	Ppp3ca	126409	Intron (NM_017041/24674, intron 1 of 13)	protein phosphatase 3 catalytic subunit alpha
chr17	42276715	0.452352	0.879955	-0.427602	4.84787e-24	9.91149e-20	LOC498750	81	Promoter (<=1kb)	similar to cDNA sequence BC005537
chr3	58680007	0.562033	0.122126	0.439907	4.8839e-24	9.97362e-20	NA	149137	Distal Intergenic	NA
chr15	105031320	0.783521	0.984391	-0.200871	4.93196e-24	1.00601e-19	Oxgr1	371387	Intron (NM_001271404/364476, intron 1 of 1)	oxoglutarate receptor 1
chr2	97012942	0.553473	0.937164	-0.383691	5.01545e-24	1.02187e-19	NA	-344720	Distal Intergenic	NA
chr18	82728261	0.5816	0.918804	-0.337204	5.2281e-24	1.06397e-19	NA	-743080	Distal Intergenic	NA
chrX	123987896	0.631353	0.907014	-0.275661	5.24331e-24	1.06584e-19	Rhox7	5645	Intron (NM_001025654/298353, intron 3 of 4)	Rhox homeobox family member 7
chr7	85264101	0.688203	0.966656	-0.278454	5.29629e-24	1.07537e-19	NA	-1240896	Distal Intergenic	NA
chr9	48566429	0.67389	0.959666	-0.285777	5.30708e-24	1.07632e-19	NA	-551375	Distal Intergenic	NA
chr11	55318532	0.39271	0.931698	-0.538987	5.3475e-24	1.08328e-19	NA	-156287	Distal Intergenic	NA
chr15	96065681	0.39271	0.953323	-0.560613	5.36497e-24	1.08557e-19	NA	-551422	Distal Intergenic	NA
chr3	98556278	0.548524	0.939873	-0.391349	5.4892e-24	1.10944e-19	NA	258724	Distal Intergenic	NA
chr17	73343578	0.468255	0.965416	-0.49716	5.59048e-24	1.12862e-19	NA	912761	Distal Intergenic	NA
chr17	40361134	0.642113	0.975198	-0.333085	5.74572e-24	1.15864e-19	NA	190612	Distal Intergenic	NA
chr13	78397164	0.471129	0.993139	-0.52201	5.92246e-24	1.19156e-19	Gpr52	-65815	Intron (NM_001107190/304914, intron 10 of 19)	G protein-coupled receptor 52
chr7	18448681	0.598002	0.967987	-0.369985	5.92116e-24	1.19156e-19	Myo1f	7939	Intron (NM_001108076/314654, intron 1 of 27)	myosin IF
chr11	53900134	0.707759	0.15846	0.549299	6.04786e-24	1.21541e-19	NA	-168355	Distal Intergenic	NA
chr20	22811195	0.17416	0.91169	-0.73753	6.1065e-24	1.2258e-19	Jmjd1c	71476	Intron (NM_001191719/171120, intron 3 of 25)	jumonji domain containing 1C
chr9	23390859	0.44446	0.12292	0.32154	6.15299e-24	1.23373e-19	NA	11659	Distal Intergenic	NA
chr2	54778884	0.520496	0.126442	0.394054	6.16866e-24	1.23547e-19	NA	45032	Distal Intergenic	NA
chr4	95238901	0.295853	0.883332	-0.587479	6.28141e-24	1.25663e-19	Atoh1	-259101	Intron (NM_024379/79220, intron 13 of 15)	atonal bHLH transcription factor 1
chr1	183849255	0.393147	0.859569	-0.466421	6.76866e-24	1.35258e-19	NA	-43585	Distal Intergenic	NA
chr4	10577132	0.556547	0.918955	-0.362408	6.90943e-24	1.37915e-19	NA	-53996	Distal Intergenic	NA
chr11	31592341	0.196351	0.729845	-0.533494	7.07084e-24	1.40978e-19	LOC102554317	-5904	Promoter (5-6kb)	uncharacterized LOC102554317
chr15	6701907	0.524291	0.923384	-0.399093	7.26697e-24	1.44725e-19	NA	-114540	Distal Intergenic	NA
chr1	240402190	0.571635	0.888812	-0.317177	7.52851e-24	1.49765e-19	Mir204	-809	Promoter (<=1kb)	microRNA 204
chr13	45999124	0.367138	0.95792	-0.590783	7.55701e-24	1.50163e-19	NA	-170838	Distal Intergenic	NA
chr3	160151662	0.167066	0.930538	-0.763472	7.57898e-24	1.5027e-19	NA	-11715	Distal Intergenic	NA
chr6	87429668	0.439137	0.981822	-0.542685	7.57937e-24	1.5027e-19	NA	-505368	Distal Intergenic	NA
chr13	8257166	0.367138	0.899407	-0.53227	7.93897e-24	1.57223e-19	NA	-1207739	Distal Intergenic	NA
chr8	126338372	0.896834	0.481298	0.415536	7.99643e-24	1.58184e-19	NA	-73456	Distal Intergenic	NA
chr4	106046133	0.27266	0.872646	-0.599987	8.26352e-24	1.63285e-19	NA	1096537	Distal Intergenic	NA
chr14	56384720	0.674846	0.977003	-0.302157	8.31295e-24	1.64078e-19	NA	-1303169	Distal Intergenic	NA
chr6	36964989	0.924718	0.355027	0.569692	8.52499e-24	1.68076e-19	Smc6	23756	Intron (NM_001108014/313961, intron 14 of 26)	structural maintenance of chromosomes 6
chr14	107539020	0.446912	0.949048	-0.502137	8.68094e-24	1.7096e-19	NA	78140	Distal Intergenic	NA
chr13	61394404	0.477613	0.758761	-0.281148	8.83795e-24	1.73735e-19	NA	-83662	Distal Intergenic	NA
chr17	43270998	0.249812	0.982763	-0.732951	8.84148e-24	1.73735e-19	Scgn	-86889	Intron (NM_001191692/306941, intron 25 of 37)	secretagogin, EF-hand calcium binding protein
chr4	85933271	0.543655	0.929901	-0.386246	8.96852e-24	1.76035e-19	NA	-18164	Distal Intergenic	NA
chr8	56702997	0.423141	0.931911	-0.508771	8.99931e-24	1.76444e-19	Zc3h12c	-6029	Promoter (6-7kb)	zinc finger CCCH type containing 12C
chr7	81233910	0.919991	0.195277	0.724714	9.56987e-24	1.87423e-19	NA	-225256	Distal Intergenic	NA
chr14	39935270	0.6065	0.928299	-0.321799	9.61117e-24	1.87815e-19	NA	-29317	Distal Intergenic	NA
chr15	94103098	0.179912	0.824207	-0.644295	9.60937e-24	1.87815e-19	NA	-234804	Distal Intergenic	NA
chr14	45563126	0.372931	0.897633	-0.524702	9.79113e-24	1.91121e-19	NA	231980	Distal Intergenic	NA
chr2	141241562	0.465982	0.953749	-0.487768	1.0116e-23	1.97245e-19	Maml3	35323	Intron (NM_001107675/310405, intron 1 of 5)	mastermind-like transcriptional coactivator 3
chr3	86707967	0.349429	0.742948	-0.393519	1.05911e-23	2.06281e-19	Lrrc4c	1286798	Intron (NM_001107753/311236, intron 5 of 6)	leucine rich repeat containing 4C
chr1	42952670	0.643794	0.95107	-0.307276	1.14442e-23	2.22651e-19	NA	18570	Distal Intergenic	NA
chr2	184426966	0.800642	0.0339042	0.766738	1.15052e-23	2.23593e-19	NA	182990	Distal Intergenic	NA
chrX	120640920	0.439137	0.969103	-0.529966	1.15976e-23	2.25139e-19	Slc6a14	16395	Intron (NM_001037544/298340, intron 8 of 13)	solute carrier family 6 member 14
chr9	60251525	0.39271	0.942468	-0.549758	1.1697e-23	2.26821e-19	NA	178555	Distal Intergenic	NA
chr5	110974678	0.459276	0.923354	-0.464077	1.22412e-23	2.37114e-19	NA	-647738	Distal Intergenic	NA
chr3	107981607	0.411379	0.845126	-0.433746	1.23071e-23	2.37869e-19	NA	-221018	Distal Intergenic	NA
chr3	159875400	0.524575	0.903242	-0.378667	1.22944e-23	2.37869e-19	NA	-11635	Distal Intergenic	NA
chr1	67719325	0.404548	0.906511	-0.501963	1.26713e-23	2.44641e-19	NA	113137	Distal Intergenic	NA
chr1	252730479	0.472828	0.808345	-0.335517	1.28865e-23	2.48524e-19	NA	77900	Distal Intergenic	NA
chr6	7337156	0.552106	0.939897	-0.387791	1.31021e-23	2.52408e-19	NA	84299	Distal Intergenic	NA
chr9	18306089	0.586403	0.975602	-0.389199	1.33262e-23	2.56446e-19	NA	-183194	Distal Intergenic	NA
chr16	22480066	0.797336	0.155877	0.641459	1.37828e-23	2.64657e-19	NA	81420	Distal Intergenic	NA
chrX	73415687	0.651263	0.926317	-0.275055	1.37814e-23	2.64657e-19	NA	-59206	Distal Intergenic	NA
chr9	47147513	0.352863	0.788713	-0.435851	1.38369e-23	2.65407e-19	Il1rl1	13479	Intron (NM_001127689/25556, intron 1 of 10)	interleukin 1 receptor-like 1
chr11	518690	0.772784	0.989929	-0.217145	1.47456e-23	2.8253e-19	Epha3	264263	Intron (NM_031564/29210, intron 5 of 16)	Eph receptor A3
chr3	68552709	0.967453	0.447939	0.519514	1.50804e-23	2.88632e-19	NA	682141	Distal Intergenic	NA
chr6	115498559	0.440176	0.958761	-0.518585	1.51616e-23	2.89873e-19	Ston2	14794	Intron (NM_001135874/314349, intron 2 of 5)	stonin 2
chr6	125887440	0.563334	0.849103	-0.285769	1.52766e-23	2.91755e-19	Cpsf2	17068	Intron (NM_001106753/299256, intron 8 of 14)	cleavage and polyadenylation specific factor 2
chr10	110542773	0.580551	0.952002	-0.371451	1.53373e-23	2.92598e-19	Wdr45b	12855	Intron (NM_001039587/360682, intron 2 of 10)	WD repeat domain 45B
chr1	44532443	0.54142	0.871883	-0.330463	1.58372e-23	3.01811e-19	NA	-57769	Distal Intergenic	NA
chr8	63268622	0.946889	0.565601	0.381289	1.60428e-23	3.05399e-19	NA	-18220	Distal Intergenic	NA
chr3	160151642	0.167066	0.930538	-0.763472	1.6084e-23	3.05854e-19	NA	-11695	Distal Intergenic	NA
chr9	48515926	0.642411	0.972748	-0.330337	1.62756e-23	3.09165e-19	NA	-500872	Distal Intergenic	NA
chr3	53160930	0.310199	0.861538	-0.551339	1.63206e-23	3.09687e-19	NA	-311019	Distal Intergenic	NA
chr1	230953141	0.619244	0.849186	-0.229942	1.65133e-23	3.13008e-19	NA	141341	Distal Intergenic	NA
chr9	31821063	0.292264	0.785711	-0.493448	1.68966e-23	3.19931e-19	Adgrb3	201034	Intron (NM_001106898/301309, intron 2 of 30)	adhesion G protein-coupled receptor B3
chr2	157441854	0.881808	0.358233	0.523575	1.69525e-23	3.20646e-19	NA	-11573	Distal Intergenic	NA
chrX	101092150	0.419982	0.852466	-0.432484	1.72343e-23	3.25628e-19	NA	3401563	Distal Intergenic	NA
chr14	38304618	0.757595	0.988632	-0.231037	1.73381e-23	3.2724e-19	Corin	56678	Intron (NM_182473/289596, intron 2 of 21)	corin, serine peptidase
chr13	93553353	0.381816	0.970441	-0.588626	1.88634e-23	3.55648e-19	NA	-17749	Distal Intergenic	NA
chr19	31157599	0.81793	0.457649	0.360281	1.89369e-23	3.56653e-19	NA	-125782	Distal Intergenic	NA
chr9	106276858	0.46312	0.74642	-0.2833	1.94376e-23	3.65695e-19	NA	-583501	Distal Intergenic	NA
chr8	93680538	0.710324	0.930117	-0.219793	2.00024e-23	3.75921e-19	NA	188777	Distal Intergenic	NA
chr4	15110869	0.946889	0.192869	0.75402	2.17054e-23	4.07494e-19	NA	394413	Distal Intergenic	NA
chr10	80352296	0.484068	0.846503	-0.362435	2.3351e-23	4.37924e-19	NA	1235599	Distal Intergenic	NA
chr3	37032524	0.439505	0.981832	-0.542327	2.34734e-23	4.39287e-19	NA	-114430	Distal Intergenic	NA
chr5	20236428	0.612006	0.244453	0.367553	2.43425e-23	4.55069e-19	NA	-46707	Distal Intergenic	NA
chr5	110513342	0.441874	0.816962	-0.375088	2.4682e-23	4.6093e-19	NA	-186402	Distal Intergenic	NA
chr5	20305065	0.760466	0.986864	-0.226398	2.47262e-23	4.61268e-19	NA	-115344	Distal Intergenic	NA
chr6	75476875	0.338671	0.729857	-0.391186	2.50338e-23	4.66513e-19	NA	74669	Distal Intergenic	NA
chr2	73580306	0.739248	0.950147	-0.210899	2.55603e-23	4.75824e-19	NA	4052319	Distal Intergenic	NA
chr1	5081518	0.571332	0.893026	-0.321694	2.56454e-23	4.76905e-19	Grm1	84337	Intron (NM_001114330/24414, intron 2 of 9)	glutamate receptor, metabotropic 1
chr5	50357841	0.713213	0.973429	-0.260215	2.57281e-23	4.77941e-19	Zfp292	4502	Intron (NM_001008879/50552, intron 1 of 7)	zinc finger protein 292
chr6	118485384	0.460713	0.175577	0.285136	2.64892e-23	4.9121e-19	NA	-1034329	Distal Intergenic	NA
chr8	38881207	0.471129	0.991193	-0.520064	2.64979e-23	4.9121e-19	NA	193656	Distal Intergenic	NA
chr8	79968392	0.749895	0.964913	-0.215018	2.70561e-23	5.01032e-19	NA	175805	Distal Intergenic	NA
chr8	1994709	0.314988	0.929175	-0.614187	2.76853e-23	5.12147e-19	Gria4	51107	Intron (NM_001113184/29629, intron 3 of 16)	glutamate ionotropic receptor AMPA type subunit 4
chr3	148280424	0.656143	0.964297	-0.308154	2.81483e-23	5.20168e-19	Bcl2l1	31860	Intron (NM_001033671/24888, intron 1 of 1)	Bcl2-like 1
chr6	98060119	0.825589	0.351555	0.474034	2.86425e-23	5.28748e-19	Kcnh5	96967	Intron (NM_133610/171146, intron 7 of 10)	potassium voltage-gated channel subfamily H member 5
chr2	117233751	0.525737	0.90773	-0.381992	2.99137e-23	5.51639e-19	NA	366104	Distal Intergenic	NA
chr10	29620896	0.534782	0.862702	-0.32792	3.05933e-23	5.63584e-19	NA	-170252	Distal Intergenic	NA
chr5	162691987	0.326572	0.846131	-0.519559	3.07421e-23	5.65736e-19	NA	-117102	Distal Intergenic	NA
chr1	33473541	0.636276	0.942137	-0.305861	3.08594e-23	5.67304e-19	NA	-197734	Distal Intergenic	NA
chr1	268507412	0.587896	0.931759	-0.343863	3.13082e-23	5.74958e-19	Sorcs3	521107	Intron (NM_001106367/294043, intron 9 of 26)	sortilin-related VPS10 domain containing receptor 3
chr15	15209308	0.926272	0.444455	0.481817	3.19761e-23	5.86005e-19	NA	-66180	Distal Intergenic	NA
chr7	49834537	0.439137	0.955987	-0.51685	3.1956e-23	5.86005e-19	Myf6	-93047	Intron (NM_022925/360417, intron 29 of 47)	myogenic factor 6
chr17	77797461	0.540351	0.964677	-0.424325	3.24396e-23	5.93885e-19	Frmd4a	120748	Intron (NM_001191821/307128, intron 2 of 21)	FERM domain containing 4A
chr4	4148694	0.39271	0.934039	-0.541328	3.34493e-23	6.11736e-19	Paxip1	189054	Intron (NM_022850/29272, intron 8 of 25)	PAX interacting protein 1
chr5	85689133	0.169566	0.850761	-0.681196	3.37992e-23	6.17496e-19	NA	-622459	Distal Intergenic	NA
chr9	65070382	0.628062	0.123559	0.504503	3.38624e-23	6.18013e-19	Aox4	-39947	Intron (NM_001008527/493909, intron 27 of 35)	aldehyde oxidase 4
chr4	144182495	0.621876	0.925003	-0.303127	3.47266e-23	6.33133e-19	NA	-10493	Distal Intergenic	NA
chr18	60005715	0.67388	0.951337	-0.277457	3.57355e-23	6.50856e-19	Nars	-3146	Promoter (3-4kb)	asparaginyl-tRNA synthetase
chr3	39627070	0.933634	0.421788	0.511846	3.64231e-23	6.62696e-19	NA	-30352	Distal Intergenic	NA
chr10	61637373	0.707759	0.143149	0.56461	3.76662e-23	6.8461e-19	NA	-47867	Distal Intergenic	NA
chr11	7798155	0.324784	0.840092	-0.515308	3.77964e-23	6.8627e-19	NA	587986	Distal Intergenic	NA
chr14	51242157	0.39271	0.944137	-0.551427	4.13964e-23	7.50865e-19	NA	220563	Distal Intergenic	NA
chr20	16533181	0.656006	0.94858	-0.292573	4.31847e-23	7.82499e-19	NA	558533	Distal Intergenic	NA
chr1	280640728	0.747622	0.189681	0.557942	4.35932e-23	7.89092e-19	Emx2	6790	3' UTR	empty spiracles homeobox 2
chr4	142722422	0.502658	0.954368	-0.45171	4.47307e-23	8.08855e-19	Grm7	269806	Intron (NM_031040/81672, intron 1 of 9)	glutamate metabotropic receptor 7
chr16	17063608	0.367138	0.889463	-0.522325	4.52027e-23	8.16554e-19	NA	-430391	Distal Intergenic	NA
chr13	23774973	0.446164	0.858173	-0.412009	4.70057e-23	8.48258e-19	NA	-1071506	Distal Intergenic	NA
chr14	90635043	0.411902	0.941688	-0.529786	4.75218e-23	8.56698e-19	NA	-566686	Distal Intergenic	NA
chr1	70145406	0.411902	0.924663	-0.512761	4.86641e-23	8.76397e-19	Mir3099	-8333	Promoter (8-9kb)	microRNA 3099
chr4	94632998	0.609824	0.940511	-0.330687	5.25042e-23	9.44592e-19	Grid2	564256	Intron (NM_024379/79220, intron 2 of 15)	glutamate ionotropic receptor delta type subunit 2
chr4	120057321	0.439137	0.960987	-0.52185	5.37766e-23	9.665e-19	NA	60089	Distal Intergenic	NA
chr6	19259233	0.513047	0.921948	-0.408902	5.43188e-23	9.75254e-19	NA	288617	Distal Intergenic	NA
chr14	67824668	0.423455	0.907891	-0.484436	5.47532e-23	9.82056e-19	NA	-654307	Distal Intergenic	NA
chr16	16717256	0.403629	0.957349	-0.55372	5.50084e-23	9.85634e-19	NA	-776743	Distal Intergenic	NA
chr15	104137209	0.453971	0.894917	-0.440946	5.54214e-23	9.92029e-19	NA	-49708	Distal Intergenic	NA
chr15	81872490	0.713299	0.982978	-0.269678	5.6541e-23	1.01002e-18	NA	209034	Distal Intergenic	NA
chr2	200377040	0.39271	0.919287	-0.526577	5.80595e-23	1.0361e-18	NA	-20926	Distal Intergenic	NA
chr2	45328921	0.525709	0.975604	-0.449895	6.09061e-23	1.08581e-18	NA	146530	Distal Intergenic	NA
chr2	243782401	0.458682	0.901088	-0.442406	6.16226e-23	1.09748e-18	Metap1	-4728	Promoter (4-5kb)	methionyl aminopeptidase 1
chr9	40304346	0.666064	0.919889	-0.253825	6.22072e-23	1.10677e-18	NA	-295666	Distal Intergenic	NA
chr16	71386218	0.474316	0.874513	-0.400197	6.24488e-23	1.10995e-18	NA	-79919	Distal Intergenic	NA
chr19	6099440	0.558951	0.91034	-0.35139	6.2636e-23	1.11216e-18	Cdh8	67505	Intron (NM_053393/84408, intron 3 of 12)	cadherin 8
chr6	61154893	0.179912	0.915779	-0.735867	6.32867e-23	1.12259e-18	NA	250298	Distal Intergenic	NA
chr8	76082916	0.790972	0.0689197	0.722052	6.44076e-23	1.14133e-18	NA	-87545	Distal Intergenic	NA
chr4	178150394	0.688001	0.974774	-0.286774	6.48117e-23	1.14734e-18	Sox5	291152	Intron (NM_001271267/140587, intron 8 of 14)	SRY box 5
chr19	55839587	0.400659	0.896394	-0.495735	6.48917e-23	1.14761e-18	NA	-40973	Distal Intergenic	NA
chr6	120039707	0.404548	0.893783	-0.489235	6.51495e-23	1.15101e-18	NA	519993	Distal Intergenic	NA
chr4	106418446	0.630125	0.856762	-0.226637	6.57721e-23	1.16085e-18	NA	1468850	Distal Intergenic	NA
chr1	6545681	0.239314	0.940436	-0.701122	6.7125e-23	1.18355e-18	Utrn	424358	Intron (NM_013070/25600, intron 55 of 74)	utrophin
chr3	141879398	0.59757	0.920643	-0.323072	6.77002e-23	1.1925e-18	NA	301894	Distal Intergenic	NA
chr2	4329994	0.687657	0.960595	-0.272939	6.78348e-23	1.19369e-18	NA	-134175	Distal Intergenic	NA
chr18	13797603	0.695442	0.970391	-0.274948	6.90364e-23	1.21362e-18	Nol4	219109	Intron (NM_001107401/307553, intron 5 of 9)	nucleolar protein 4
chr16	28202899	0.504787	0.882006	-0.377219	6.91139e-23	1.21378e-18	NA	513454	Distal Intergenic	NA
chr13	60455607	0.610956	0.197248	0.413709	6.92785e-23	1.21546e-18	B3galt2	19661	Intron (NM_001024769/304832, intron 10 of 16)	Beta-1,3-galactosyltransferase 2
chr2	118131189	0.733212	0.94059	-0.207377	6.97658e-23	1.2228e-18	NA	-137585	Distal Intergenic	NA
chr3	148280435	0.656143	0.964297	-0.308154	7.08685e-23	1.2409e-18	Bcl2l1	31849	Intron (NM_001033671/24888, intron 1 of 1)	Bcl2-like 1
chrX	42050700	0.239314	0.810678	-0.571364	7.29446e-23	1.27599e-18	NA	-508211	Distal Intergenic	NA
chr1	161158771	0.740212	0.989543	-0.249331	7.35763e-23	1.28576e-18	NA	-62474	Distal Intergenic	NA
chr15	81705151	0.639715	0.285419	0.354296	7.6601e-23	1.3373e-18	NA	376373	Distal Intergenic	NA
chr4	114071791	0.64671	0.906062	-0.259353	7.70852e-23	1.34442e-18	NA	-83545	Distal Intergenic	NA
chr3	68016796	0.405545	0.966908	-0.561363	7.78233e-23	1.35596e-18	NA	146228	Distal Intergenic	NA
chr16	66589289	0.498675	0.889573	-0.390898	8.2293e-23	1.43243e-18	NA	-458802	Distal Intergenic	NA
chr3	94404299	0.636344	0.937231	-0.300887	8.30078e-23	1.44345e-18	Hipk3	14748	Intron (NM_031787/83617, intron 1 of 15)	homeodomain interacting protein kinase 3
chr9	112087416	0.279539	0.849719	-0.570181	8.41702e-23	1.46222e-18	NA	-38569	Distal Intergenic	NA
chr5	67059288	0.904973	0.377019	0.527954	8.44035e-23	1.46484e-18	NA	926019	Distal Intergenic	NA
chr5	6827682	0.538336	0.856498	-0.318162	8.78557e-23	1.52326e-18	NA	637982	Distal Intergenic	NA
chr13	93511002	0.314645	0.717382	-0.402738	8.99361e-23	1.5578e-18	Rgs7	24601	Intron (NM_019343/54296, intron 2 of 17)	regulator of G-protein signaling 7
chr1	269012272	0.49436	0.842376	-0.348017	9.00262e-23	1.55784e-18	NA	1025967	Distal Intergenic	NA
chr6	100195822	0.546086	0.959266	-0.41318	9.07168e-23	1.56825e-18	NA	-184596	Distal Intergenic	NA
chr17	18740453	0.585641	0.944576	-0.358935	9.35639e-23	1.61589e-18	NA	-57577	Distal Intergenic	NA
chr8	63033053	0.438739	0.956148	-0.517409	9.95772e-23	1.71807e-18	Stoml1	-4102	Promoter (4-5kb)	stomatin like 1
chr4	36964489	0.299257	0.855318	-0.556062	1.03278e-22	1.78018e-18	NA	-1074265	Distal Intergenic	NA
chr11	32926946	0.132326	0.624898	-0.492572	1.07494e-22	1.85104e-18	NA	-68121	Distal Intergenic	NA
chr3	7688875	0.268709	0.964213	-0.695504	1.10284e-22	1.89725e-18	NA	-56564	Distal Intergenic	NA
chr1	45023475	0.58379	0.903475	-0.319685	1.13204e-22	1.94559e-18	NA	-407715	Distal Intergenic	NA
chr4	142549574	0.63169	0.939665	-0.307975	1.16087e-22	1.99319e-18	Grm7	96958	Intron (NM_031040/81672, intron 1 of 9)	glutamate metabotropic receptor 7
chr6	114940098	0.537891	0.177798	0.360093	1.1703e-22	2.00743e-18	NA	-230770	Distal Intergenic	NA
chr18	75624761	0.478323	0.88928	-0.410957	1.17797e-22	2.01669e-18	NA	-683372	Distal Intergenic	NA
chr1	28449202	0.398242	0.815786	-0.417544	1.177e-22	2.01669e-18	Tpd52l1	-5848	Promoter (5-6kb)	TPD52 like 1
chr1	151389752	0.426099	0.913441	-0.487342	1.19092e-22	2.03688e-18	Grm5	170823	Intron (NM_017012/24418, intron 2 of 8)	glutamate metabotropic receptor 5
chr19	20252390	0.667821	0.952281	-0.28446	1.19283e-22	2.03818e-18	Zfp423	155951	Intron (NM_053583/94188, intron 6 of 10)	zinc finger protein 423
chr2	64892644	0.731403	0.97874	-0.247338	1.20186e-22	2.05163e-18	NA	-1646026	Distal Intergenic	NA
chr2	65723828	0.482879	0.857289	-0.374409	1.21767e-22	2.0766e-18	NA	-1268484	Distal Intergenic	NA
chr12	13459158	0.0445521	0.76153	-0.716978	1.30184e-22	2.21588e-18	NA	29089	Distal Intergenic	NA
chr8	76082877	0.790972	0.0689197	0.722052	1.32503e-22	2.25318e-18	NA	-87506	Distal Intergenic	NA
chr19	6711968	0.644067	0.128406	0.515662	1.35994e-22	2.31032e-18	NA	680033	Distal Intergenic	NA
chr3	56043218	0.882827	0.491488	0.391339	1.37041e-22	2.32587e-18	NA	12303	Distal Intergenic	NA
chr5	96900344	0.388428	0.90047	-0.512042	1.38117e-22	2.34189e-18	NA	-1486946	Distal Intergenic	NA
chr2	104115575	0.608012	0.930644	-0.322632	1.3953e-22	2.36358e-18	Pde7a	18525	Intron (NM_031080/81744, intron 1 of 12)	phosphodiesterase 7A
chr8	92360124	0.660628	0.957882	-0.297254	1.4515e-22	2.45643e-18	NA	582100	Distal Intergenic	NA
chr6	105153631	0.148769	0.668893	-0.520124	1.46787e-22	2.48177e-18	NA	6838	Distal Intergenic	NA
chr14	61590374	0.523768	0.867099	-0.34333	1.50382e-22	2.54011e-18	NA	453628	Distal Intergenic	NA
chr14	58738708	0.525542	0.878841	-0.353299	1.54282e-22	2.6035e-18	NA	585238	Distal Intergenic	NA
chr13	40966040	0.388428	0.89577	-0.507342	1.56873e-22	2.6447e-18	LOC100362110	67602	Intron (NM_001177819/100362110, intron 1 of 8)	LRRGT00155-like
chr3	68760143	0.484401	0.941643	-0.457242	1.58505e-22	2.66966e-18	NA	889575	Distal Intergenic	NA
chr18	47306216	0.866305	0.396925	0.46938	1.58724e-22	2.67082e-18	NA	11924	Distal Intergenic	NA
chr2	221214047	0.489571	0.849361	-0.359791	1.62952e-22	2.73935e-18	NA	-114309	Distal Intergenic	NA
chr6	6644441	0.668517	0.931062	-0.262545	1.67873e-22	2.81939e-18	Eml4	25365	Intron (NM_001108008/313861, intron 9 of 21)	echinoderm microtubule associated protein like 4
chr9	34067543	0.706291	0.951467	-0.245176	1.69097e-22	2.83725e-18	NA	-2045445	Distal Intergenic	NA
chr11	52563142	0.339796	0.8671	-0.527304	1.69724e-22	2.84508e-18	NA	-517882	Distal Intergenic	NA
chr9	64738675	0.582133	0.926212	-0.344079	1.79674e-22	3.00902e-18	Spats2l	-6375	Promoter (6-7kb)	spermatogenesis associated, serine-rich 2-like
chr11	13159344	0.239314	0.965807	-0.726493	1.88101e-22	3.14717e-18	NA	-339819	Distal Intergenic	NA
chr3	98899458	0.506999	0.817411	-0.310412	1.90679e-22	3.18729e-18	NA	601904	Distal Intergenic	NA
chr9	49594496	0.631499	0.946103	-0.314604	1.942e-22	3.24308e-18	NA	-52760	Distal Intergenic	NA
chr5	151191044	0.484215	0.9351	-0.450885	1.95871e-22	3.2679e-18	Fgr	18838	Intron (NM_024145/79113, intron 5 of 12)	FGR proto-oncogene, Src family tyrosine kinase
chr20	53031769	0.377074	0.802774	-0.4257	1.97953e-22	3.29952e-18	NA	1485921	Distal Intergenic	NA
chr2	136222139	0.642914	0.941317	-0.298403	2.10128e-22	3.49915e-18	NA	-1971996	Distal Intergenic	NA
chr6	64355993	0.466031	0.916201	-0.45017	2.14613e-22	3.57047e-18	Nrcam	58105	Intron (NM_013150/497815, intron 1 of 32)	neuronal cell adhesion molecule
chr8	101258076	0.734766	0.214727	0.520039	2.18759e-22	3.63603e-18	NA	901751	Distal Intergenic	NA
chr1	45000794	0.801873	0.142229	0.659644	2.21072e-22	3.67103e-18	NA	-385034	Distal Intergenic	NA
chr9	54791748	0.674845	0.965108	-0.290264	2.22552e-22	3.69214e-18	NA	233546	Distal Intergenic	NA
chr17	40189416	0.648552	0.131553	0.516999	2.23756e-22	3.70864e-18	NA	18894	Distal Intergenic	NA
chr5	82589119	0.176973	0.889836	-0.712863	2.24226e-22	3.71294e-18	Tlr4	1695	Promoter (1-2kb)	toll-like receptor 4
chr6	57094708	0.665577	0.94793	-0.282353	2.24856e-22	3.71989e-18	Agmo	247849	Intron (NM_001135899/362732, intron 12 of 12)	alkylglycerol monooxygenase
chr14	98859517	0.608792	0.95353	-0.344739	2.27009e-22	3.752e-18	NA	921446	Distal Intergenic	NA
chr5	111237549	0.557889	0.904145	-0.346256	2.32412e-22	3.83772e-18	NA	-910609	Distal Intergenic	NA
chr7	38793738	0.239314	0.818306	-0.578992	2.35052e-22	3.87769e-18	NA	-26319	Distal Intergenic	NA
chr2	139881594	0.919517	0.246081	0.673436	2.48086e-22	4.08751e-18	NA	-353432	Distal Intergenic	NA
chr8	115469061	0.574217	0.896997	-0.32278	2.48233e-22	4.08751e-18	Rad54l2	21578	Intron (NM_001134520/363135, intron 1 of 22)	RAD54 like 2
chr8	51972305	0.673121	0.98644	-0.313319	2.50274e-22	4.11728e-18	Cadm1	113399	Intron (NM_001012201/363058, intron 1 of 11)	cell adhesion molecule 1
chrX	60431572	0.227296	0.688335	-0.461039	2.51213e-22	4.12889e-18	NA	421010	Distal Intergenic	NA
chr4	23981151	0.426099	0.900161	-0.474061	2.52416e-22	4.14481e-18	NA	-263104	Distal Intergenic	NA
chr7	94528022	0.769995	0.264187	0.505808	2.54416e-22	4.17378e-18	Enpp2	35063	Exon (NM_057104/84050, exon 8 of 26)	ectonucleotide pyrophosphatase/phosphodiesterase 2
chr11	10505369	0.333969	0.737582	-0.403613	2.56483e-22	4.20378e-18	NA	1080164	Distal Intergenic	NA
chr1	30059771	0.529355	0.915699	-0.386344	2.58762e-22	4.23722e-18	NA	144328	Distal Intergenic	NA
chr1	204853514	0.478472	0.960688	-0.482217	2.61292e-22	4.27468e-18	Eef1akmt2	2112	Promoter (2-3kb)	EEF1A lysine methyltransferase 2
chr3	50356483	0.511741	0.970956	-0.459215	2.64541e-22	4.32384e-18	NA	-236091	Distal Intergenic	NA
chr9	85389151	0.677791	0.947917	-0.270126	2.65743e-22	4.33947e-18	Ap1s3	56787	Intron (NM_001172150/367304, intron 4 of 4)	adaptor related protein complex 1 sigma 3 subunit
chr10	42303597	0.606657	0.914987	-0.30833	2.73927e-22	4.46899e-18	NA	-138125	Distal Intergenic	NA
chr20	54544209	0.894324	0.436085	0.458239	2.78092e-22	4.53276e-18	NA	-26518	Distal Intergenic	NA
chr3	128843611	0.478646	0.886876	-0.40823	2.81505e-22	4.58416e-18	Lamp5	-175190	Intron (NM_024353/25031, intron 4 of 38)	lysosomal-associated membrane protein family, member 5
chr17	43270991	0.249812	0.982763	-0.732951	2.84875e-22	4.63477e-18	Scgn	-86896	Intron (NM_001191692/306941, intron 25 of 37)	secretagogin, EF-hand calcium binding protein
chr15	58897931	0.532313	0.888171	-0.355859	2.86135e-22	4.651e-18	NA	-186059	Distal Intergenic	NA
chr2	42861925	0.645736	0.917088	-0.271352	2.8659e-22	4.65411e-18	NA	32512	Distal Intergenic	NA
chr14	107539012	0.446912	0.949048	-0.502137	2.8759e-22	4.66607e-18	NA	78148	Distal Intergenic	NA
chr8	2458498	0.525982	0.878331	-0.352349	3.02229e-22	4.89909e-18	NA	-147244	Distal Intergenic	NA
chr3	152053016	0.543026	0.906668	-0.363642	3.18414e-22	5.15672e-18	NA	-90690	Distal Intergenic	NA
chr5	19557560	0.3788	0.696359	-0.31756	3.30376e-22	5.34555e-18	Nsmaf	1683	Promoter (1-2kb)	neutral sphingomyelinase activation associated factor
chr7	70715984	0.684465	0.964749	-0.280283	3.3458e-22	5.40861e-18	R3hdm2	18934	Intron (NM_001130557/362894, intron 1 of 22)	R3H domain containing 2
chr11	84145141	0.647279	0.919788	-0.272509	3.44022e-22	5.55618e-18	NA	-54882	Distal Intergenic	NA
chr6	44594565	0.624833	0.930936	-0.306103	3.44765e-22	5.56309e-18	NA	-232657	Distal Intergenic	NA
chr9	73461517	0.712882	0.913542	-0.20066	3.45203e-22	5.56508e-18	NA	83457	Distal Intergenic	NA
chr14	58615316	0.21588	0.730916	-0.515037	3.45669e-22	5.56752e-18	NA	708630	Distal Intergenic	NA
chr5	123723567	0.943069	0.061328	0.881741	3.50395e-22	5.6385e-18	NA	-297798	Distal Intergenic	NA
chr4	20195170	0.35614	0.9219	-0.56576	3.57738e-22	5.75143e-18	NA	-781651	Distal Intergenic	NA
chr14	41940063	0.930688	0.410764	0.519924	3.70907e-22	5.95774e-18	NA	-153979	Distal Intergenic	NA
chr1	138134237	0.716502	0.980588	-0.264086	3.71478e-22	5.9615e-18	NA	-775165	Distal Intergenic	NA
chr1	143066200	0.334069	0.846522	-0.512453	3.77439e-22	6.05167e-18	Pde8a	29982	Intron (NM_198767/308776, intron 1 of 21)	phosphodiesterase 8A
chr18	12984660	0.478781	0.965943	-0.487161	3.96468e-22	6.34526e-18	NA	-344279	Distal Intergenic	NA
chr2	99798226	0.367138	0.903772	-0.536634	3.9766e-22	6.35859e-18	NA	574025	Distal Intergenic	NA
chr2	37203711	0.21588	0.773016	-0.557136	4.04064e-22	6.45515e-18	NA	-916874	Distal Intergenic	NA
chr2	224277639	0.19835	0.782045	-0.583695	4.04662e-22	6.45887e-18	NA	445460	Distal Intergenic	NA
chr4	98589321	0.397552	0.853698	-0.456146	4.14148e-22	6.60431e-18	Rpia	4342	Intron (NM_001108632/362383, intron 1 of 8)	ribose 5-phosphate isomerase A
chr6	113408826	0.181251	0.605695	-0.424444	4.22161e-22	6.72603e-18	Dio2	1080616	Intron (NM_053817/116508, intron 16 of 22)	iodothyronine deiodinase 2
chrX	95820571	0.705656	0.917408	-0.211751	4.24159e-22	6.75178e-18	NA	468174	Distal Intergenic	NA
chr20	17832277	0.673336	0.959257	-0.285922	4.33071e-22	6.88745e-18	NA	81533	Distal Intergenic	NA
chr4	168312458	0.619532	0.912914	-0.293382	4.39416e-22	6.98207e-18	NA	-15085	Distal Intergenic	NA
chr4	21353779	0.295853	0.839502	-0.543648	4.46089e-22	7.08174e-18	Grm3	36084	Intron (NM_001105712/24416, intron 1 of 5)	glutamate metabotropic receptor 3
chr14	57078911	0.626041	0.934609	-0.308568	4.52709e-22	7.18038e-18	NA	-1997360	Distal Intergenic	NA
chr13	62275840	0.708593	0.930774	-0.222181	4.72212e-22	7.48301e-18	NA	-684701	Distal Intergenic	NA
chr1	70168844	0.714815	0.990937	-0.276122	4.73255e-22	7.49282e-18	NA	-31771	Distal Intergenic	NA
chr1	130961468	0.423683	0.879501	-0.455818	4.96929e-22	7.86061e-18	NA	493220	Distal Intergenic	NA
chr20	34215028	0.821952	0.351892	0.470059	5.02376e-22	7.93967e-18	Pln	-418128	Intron (NM_001109338/502421, intron 1 of 7)	phospholamban
chr9	6805712	0.575983	0.870918	-0.294934	5.33651e-22	8.42642e-18	NA	-161195	Distal Intergenic	NA
chr1	59168511	0.239314	0.853435	-0.61412	5.35754e-22	8.45207e-18	Lix1	12490	Intron (NM_001106214/292381, intron 1 of 5)	limb and CNS expressed 1
chr19	34197839	0.615043	0.930137	-0.315094	5.43375e-22	8.56466e-18	Arhgap10	57842	Intron (NM_001109501/688429, intron 1 of 22)	Rho GTPase activating protein 10
chr9	90439587	0.240511	0.953026	-0.712515	5.61129e-22	8.83662e-18	NA	-441026	Distal Intergenic	NA
chr7	88221371	0.36798	0.87852	-0.51054	5.6655e-22	8.91407e-18	NA	2096849	Distal Intergenic	NA
chr5	27298362	0.600035	0.918767	-0.318732	5.78131e-22	9.08819e-18	NA	-28399	Distal Intergenic	NA
chr11	86367824	0.367138	0.913415	-0.546278	5.93722e-22	9.32498e-18	NA	-10106	Distal Intergenic	NA
chr14	39421695	0.54184	0.975661	-0.433821	6.11099e-22	9.58939e-18	NA	-240745	Distal Intergenic	NA
chr4	94797833	0.265453	0.795421	-0.529968	6.14037e-22	9.62696e-18	Atoh1	-700169	Intron (NM_024379/79220, intron 4 of 15)	atonal bHLH transcription factor 1
chr15	54438483	0.442118	0.861936	-0.419818	6.52966e-22	1.02282e-17	Fndc3a	89996	Intron (NM_001107278/306022, intron 3 of 22)	fibronectin type III domain containing 3a
chr14	105177145	0.679717	0.94624	-0.266522	6.79454e-22	1.06337e-17	NA	-121724	Distal Intergenic	NA
chr18	68090365	0.949213	0.642329	0.306884	6.99375e-22	1.09358e-17	NA	-318524	Distal Intergenic	NA
chr4	143911463	0.471129	0.979989	-0.50886	7.11948e-22	1.11226e-17	NA	-281525	Distal Intergenic	NA
chr6	27592111	0.86562	0.0987069	0.766913	7.51159e-22	1.17145e-17	Hadha	2271	Promoter (2-3kb)	hydroxyacyl-CoA dehydrogenase trifunctional multienzyme complex subunit alpha
chr7	131100720	0.133675	0.725156	-0.591481	7.58189e-22	1.18137e-17	NA	-230192	Distal Intergenic	NA
chr15	79411212	0.601002	0.939773	-0.338771	7.60661e-22	1.18418e-17	NA	-629629	Distal Intergenic	NA
chr2	64705543	0.396094	0.90923	-0.513136	7.61696e-22	1.18475e-17	NA	-1458925	Distal Intergenic	NA
chr4	15288807	0.658132	0.945713	-0.287581	7.81683e-22	1.21476e-17	NA	216475	Distal Intergenic	NA
chr2	14197555	0.875328	0.51643	0.358898	8.16967e-22	1.26848e-17	NA	-501024	Distal Intergenic	NA
chr16	2280298	0.47259	0.151588	0.321002	8.40157e-22	1.30334e-17	Dennd6a	1597	Promoter (1-2kb)	DENN domain containing 6A
chr8	61003815	0.58319	0.921272	-0.338082	8.44021e-22	1.30819e-17	Peak1	75710	Intron (NM_001108149/315686, intron 2 of 6)	pseudopodium-enriched atypical kinase 1
chr20	29901439	0.436935	0.945041	-0.508106	8.74186e-22	1.35376e-17	Vsir	3845	Intron (NM_001044300/690899, intron 1 of 6)	V-set immunoregulatory receptor
chr4	32681021	0.598245	0.912055	-0.31381	8.77976e-22	1.35844e-17	NA	139315	Distal Intergenic	NA
chr1	244649626	0.681733	0.941048	-0.259315	8.79457e-22	1.35954e-17	Smarca2	33794	Intron (NM_001004446/361745, intron 4 of 33)	SWI/SNF related, matrix associated, actin dependent regulator of chromatin, subfamily a, member 2
chr2	142253448	0.473325	0.833859	-0.360534	8.83039e-22	1.36389e-17	Lhfpl6	-8787	Promoter (8-9kb)	LHFPL tetraspan subfamily member 6
chr1	159395322	0.659817	0.100622	0.559195	8.87805e-22	1.37005e-17	NA	1474536	Distal Intergenic	NA
chr8	113012266	0.968996	0.512432	0.456564	9.00122e-22	1.38785e-17	NA	-93547	Distal Intergenic	NA
chr20	50507978	0.70447	0.935235	-0.230765	9.2092e-22	1.41868e-17	NA	68093	Distal Intergenic	NA
chr1	57657862	0.609433	0.947152	-0.337719	9.3348e-22	1.43632e-17	NA	-34965	Distal Intergenic	NA
chr11	22051203	0.490225	0.8383	-0.348075	9.34e-22	1.43632e-17	NA	1007252	Distal Intergenic	NA
chr2	139015651	0.471129	0.977181	-0.506052	9.50968e-22	1.46115e-17	NA	-181786	Distal Intergenic	NA
chrX	122971860	0.179912	0.810782	-0.63087	9.82829e-22	1.50879e-17	NA	33825	Distal Intergenic	NA
chr7	92504671	0.240603	0.695402	-0.4548	1.00569e-21	1.54254e-17	NA	270074	Distal Intergenic	NA
chr10	33404716	0.367138	0.888013	-0.520875	1.01331e-21	1.55288e-17	NA	-715503	Distal Intergenic	NA
chr20	43863110	0.821478	0.292652	0.528826	1.03427e-21	1.58363e-17	NA	-197604	Distal Intergenic	NA
chr2	129423734	0.649892	0.92664	-0.276748	1.03669e-21	1.58598e-17	NA	747920	Distal Intergenic	NA
chr2	111860883	0.554709	0.907593	-0.352884	1.06148e-21	1.62249e-17	NA	-67921	Distal Intergenic	NA
chr17	61363642	0.654821	0.917876	-0.263054	1.06849e-21	1.6318e-17	NA	-417012	Distal Intergenic	NA
chr11	45529854	0.399395	0.870424	-0.471029	1.07778e-21	1.64457e-17	NA	-18756	Distal Intergenic	NA
chr2	129129004	0.461014	0.910555	-0.449541	1.07976e-21	1.64616e-17	NA	453190	Distal Intergenic	NA
chrX	145432140	0.941379	0.0558707	0.885508	1.09065e-21	1.66134e-17	NA	74587	Distal Intergenic	NA
chr16	26699846	0.371865	0.904369	-0.532504	1.10816e-21	1.68656e-17	NA	-57329	Distal Intergenic	NA
chr11	17530797	0.939385	0.038358	0.901027	1.12016e-21	1.70335e-17	Chodl	-7265	Promoter (7-8kb)	chondrolectin
chr2	157603342	0.413573	0.722937	-0.309364	1.13255e-21	1.71924e-17	Lekr1	149914	Intron (NM_001115029/361953, intron 12 of 12)	leucine, glutamate and lysine rich 1
chr7	80750688	0.365423	0.0210205	0.344403	1.13184e-21	1.71924e-17	Oxr1	79	Promoter (<=1kb)	oxidation resistance 1
chr7	73545523	0.36798	0.853709	-0.485729	1.14166e-21	1.73157e-17	NA	-42648	Distal Intergenic	NA
chr13	93517797	0.656563	0.950321	-0.293758	1.16367e-21	1.76345e-17	Rgs7	17806	Intron (NM_019343/54296, intron 2 of 17)	regulator of G-protein signaling 7
chr5	49730673	0.546617	0.870286	-0.323668	1.17142e-21	1.77367e-17	NA	-271521	Distal Intergenic	NA
chr19	5876675	0.552993	0.918906	-0.365913	1.17668e-21	1.78011e-17	NA	-155259	Distal Intergenic	NA
chrX	113406842	0.419809	0.859881	-0.440071	1.19265e-21	1.80273e-17	Gucy2f	67321	Intron (NM_053831/116556, intron 8 of 19)	guanylate cyclase 2F
chr19	14437245	0.477703	0.926548	-0.448845	1.23368e-21	1.86315e-17	NA	-42354	Distal Intergenic	NA
chr16	36914259	0.636461	0.984229	-0.347768	1.24045e-21	1.87179e-17	NA	262773	Distal Intergenic	NA
chr14	98155943	0.66581	0.957852	-0.292042	1.27396e-21	1.91965e-17	NA	1625020	Distal Intergenic	NA
chr4	75335143	0.226684	0.8075	-0.580817	1.28235e-21	1.93007e-17	NA	-1876670	Distal Intergenic	NA
chr6	102836269	0.460632	0.974456	-0.513823	1.31209e-21	1.97315e-17	NA	-363343	Distal Intergenic	NA
chr3	66551316	0.764109	0.215093	0.549015	1.31981e-21	1.98303e-17	NA	-42458	Distal Intergenic	NA
chr7	130876607	0.718266	0.974581	-0.256315	1.32163e-21	1.98303e-17	NA	-49577	Distal Intergenic	NA
chr1	53756999	0.675035	0.145192	0.529842	1.32202e-21	1.98303e-17	Afdn	84256	Intron (NM_013217/26955, intron 27 of 39)	afadin, adherens junction formation factor
chr5	87046091	0.939385	0.412108	0.527277	1.33917e-21	2.00704e-17	NA	279062	Distal Intergenic	NA
chr5	106463228	0.3133	0.685328	-0.372028	1.35803e-21	2.03358e-17	NA	-260667	Distal Intergenic	NA
chrX	36972086	0.249812	0.983505	-0.733693	1.36476e-21	2.04194e-17	Adgrg2	31555	Intron (NM_001270871/266735, intron 3 of 25)	adhesion G protein-coupled receptor G2
chr5	58061887	0.504076	0.879519	-0.375443	1.37063e-21	2.04899e-17	Cntfr	8237	Intron (NM_001003929/313173, intron 1 of 8)	ciliary neurotrophic factor receptor
chr2	4229427	0.761575	0.323881	0.437694	1.41872e-21	2.11909e-17	NA	-33608	Distal Intergenic	NA
chr2	98553692	0.86562	0.279245	0.586375	1.43787e-21	2.14588e-17	Zfhx4	56675	Intron (NM_001191702/310250, intron 3 of 10)	zinc finger homeobox 4
chr6	4447334	0.411902	0.957718	-0.545816	1.47596e-21	2.20087e-17	Slc8a1	73303	Intron (NM_001270772/29715, intron 1 of 6)	solute carrier family 8 member A1
chr3	148280442	0.656143	0.964297	-0.308154	1.51324e-21	2.25456e-17	Bcl2l1	31842	Intron (NM_001033671/24888, intron 1 of 1)	Bcl2-like 1
chr18	2996337	0.548764	0.916298	-0.367534	1.54545e-21	2.3006e-17	NA	-166876	Distal Intergenic	NA
chr7	83775055	0.295853	0.873542	-0.577688	1.57105e-21	2.33675e-17	RGD1309489	104874	Intron (NM_001346302/314915, intron 2 of 5)	similar to Est1p-like protein B
chr16	77383373	0.595506	0.236297	0.359209	1.5814e-21	2.35017e-17	Csmd1	230550	Intron (NM_001037327/364634, intron 1 of 67)	CUB and Sushi multiple domains 1
chr15	16633584	0.555603	0.960702	-0.405099	1.58417e-21	2.35231e-17	Fhit	936294	Intron (NM_021774/60398, intron 4 of 6)	fragile histidine triad
chr5	30446934	0.645239	0.92453	-0.279291	1.59415e-21	2.36514e-17	NA	-576544	Distal Intergenic	NA
chr20	54385835	0.941379	0.463554	0.477825	1.59768e-21	2.36838e-17	Grik2	131855	Intron (NM_019309/54257, intron 1 of 15)	glutamate ionotropic receptor kainate type subunit 2
chr2	105038515	0.39271	0.926335	-0.533624	1.62987e-21	2.41409e-17	Cpa3	9473	Intron (NM_019300/54242, intron 3 of 10)	carboxypeptidase A3
chr18	46873557	0.480907	0.936932	-0.456026	1.67105e-21	2.473e-17	NA	-420734	Distal Intergenic	NA
chr6	109823158	0.620368	0.879061	-0.258694	1.72176e-21	2.54593e-17	NA	112374	Distal Intergenic	NA
chr10	23287160	0.720775	0.966354	-0.24558	1.7246e-21	2.54798e-17	NA	-373852	Distal Intergenic	NA
chr14	69673351	0.577164	0.959493	-0.382328	1.75182e-21	2.58605e-17	NA	-296682	Distal Intergenic	NA
chr14	21740111	0.660298	0.960462	-0.300163	1.85216e-21	2.73188e-17	NA	8244	Distal Intergenic	NA
chr2	203027590	0.492709	0.844176	-0.351466	1.85409e-21	2.73245e-17	Man1a2	16256	Intron (NM_001106452/295319, intron 1 of 13)	mannosidase, alpha, class 1A, member 2
chr6	46042771	0.594448	0.913151	-0.318702	1.88175e-21	2.77091e-17	NA	358754	Distal Intergenic	NA
chr4	138582579	0.458386	0.967161	-0.508775	2.02873e-21	2.98485e-17	Il5ra	247192	Intron (NM_053879/116658, intron 8 of 24)	interleukin 5 receptor subunit alpha
chr15	75555192	0.607162	0.932629	-0.325467	2.03301e-21	2.98867e-17	NA	2181582	Distal Intergenic	NA
chr9	93420232	0.690572	0.94028	-0.249708	2.04376e-21	3.00197e-17	NA	-13946	Distal Intergenic	NA
chrX	48262476	0.478781	0.965162	-0.48638	2.12063e-21	3.1123e-17	NA	-516633	Distal Intergenic	NA
chr15	44500633	0.607922	0.926782	-0.31886	2.16328e-21	3.17226e-17	NA	58777	Distal Intergenic	NA
chr15	94944725	0.482586	0.0757577	0.406829	2.18511e-21	3.20163e-17	NA	569533	Distal Intergenic	NA
chr12	34500810	0.966079	0.473919	0.492161	2.19785e-21	3.21496e-17	NA	1746986	Distal Intergenic	NA
chr15	104098646	0.554161	0.197765	0.356396	2.19612e-21	3.21496e-17	Cldn10	72045	Intron (NM_001106058/290485, intron 2 of 5)	claudin 10
chr6	80662484	0.367138	0.882272	-0.515135	2.22376e-21	3.25017e-17	NA	-327962	Distal Intergenic	NA
chr4	51851947	0.367138	0.895507	-0.528369	2.32631e-21	3.39725e-17	Gpr37	-7719	Promoter (7-8kb)	G protein-coupled receptor 37
chr13	48244228	0.368233	0.903343	-0.53511	2.33147e-21	3.40198e-17	Srgap2	42491	Intron (NM_001134958/360840, intron 2 of 21)	SLIT-ROBO Rho GTPase activating protein 2
chr16	16440702	0.572155	0.936095	-0.36394	2.3352e-21	3.4046e-17	NA	-1053297	Distal Intergenic	NA
chr8	92671483	0.204647	0.54362	-0.338973	2.35328e-21	3.42815e-17	NA	270741	Distal Intergenic	NA
chr11	15370343	0.244646	0.971271	-0.726625	2.3569e-21	3.43058e-17	NA	-65925	Distal Intergenic	NA
chr10	35159964	0.966877	0.304756	0.662121	2.39101e-21	3.47738e-17	Scgb3a1	26403	Exon (NM_001013856/287249, exon 4 of 16)	secretoglobin, family 3A, member 1
chr11	70108571	0.509382	0.906888	-0.397505	2.46155e-21	3.57702e-17	Itgb5	63592	Intron (NM_147139/257645, intron 6 of 15)	integrin subunit beta 5
chr19	8860008	0.70472	0.989489	-0.284769	2.47825e-21	3.59833e-17	NA	-727628	Distal Intergenic	NA
chr20	33073985	0.314988	0.860011	-0.545023	2.52838e-21	3.66511e-17	Vgll2	-3120	Promoter (3-4kb)	vestigial-like family member 2
chr2	243597573	0.258648	0.716232	-0.457584	2.58289e-21	3.74106e-17	Adh6a	6188	Intron (NM_001106475/295498, intron 6 of 6)	alcohol dehydrogenase 6A (class V)
chr13	74963701	0.471129	0.973177	-0.502048	2.61257e-21	3.78095e-17	NA	-40299	Distal Intergenic	NA
chr2	204821237	0.728324	0.979653	-0.251329	2.63959e-21	3.81692e-17	NA	-64964	Distal Intergenic	NA
chr1	119560623	0.579361	0.860068	-0.280707	2.64969e-21	3.8284e-17	NA	1632611	Distal Intergenic	NA
chr2	13191017	0.501811	0.894037	-0.392226	2.6685e-21	3.85243e-17	NA	-402082	Distal Intergenic	NA
chr13	31984221	0.174992	0.777681	-0.602689	2.67924e-21	3.86478e-17	NA	442794	Distal Intergenic	NA
chr6	79318369	0.345356	0.920273	-0.574917	2.69188e-21	3.87669e-17	NA	-11926	Distal Intergenic	NA
chr10	46913345	0.265453	0.811638	-0.546185	2.68988e-21	3.87669e-17	Alkbh5	7031	Intron (NM_001191643/303193, intron 1 of 3)	alkB homolog 5, RNA demethylase
chr3	86378538	0.717702	0.9919	-0.274198	2.71626e-21	3.90862e-17	Lrrc4c	957369	Intron (NM_001107753/311236, intron 4 of 6)	leucine rich repeat containing 4C
chr4	179163170	0.62998	0.911025	-0.281045	2.72076e-21	3.91191e-17	NA	143924	Distal Intergenic	NA
chr9	116935019	0.863033	0.430945	0.432088	2.72543e-21	3.91545e-17	NA	-109513	Distal Intergenic	NA
chr3	130396410	0.637786	0.119281	0.518505	2.74398e-21	3.93888e-17	NA	-281629	Distal Intergenic	NA
chr6	112327077	0.557019	0.906403	-0.349384	2.76672e-21	3.96831e-17	Nrxn3	193873	Intron (NM_053817/116508, intron 4 of 22)	neurexin 3
chr8	53514372	0.488257	0.120587	0.36767	2.77272e-21	3.97102e-17	NA	103056	Distal Intergenic	NA
chr8	100438495	0.71086	0.967456	-0.256596	2.7731e-21	3.97102e-17	NA	461161	Distal Intergenic	NA
chr4	71926207	0.36752	0.750757	-0.383237	2.83993e-21	4.06344e-17	NA	32566	Distal Intergenic	NA
chr18	48821609	0.723736	0.33823	0.385507	2.84459e-21	4.06681e-17	NA	-31561	Distal Intergenic	NA
chr2	203644698	0.540194	0.917907	-0.377713	2.87812e-21	4.11141e-17	NA	-124030	Distal Intergenic	NA
chr14	69297830	0.7895	0.242139	0.547361	2.96327e-21	4.22964e-17	NA	-672203	Distal Intergenic	NA
chr3	26250111	0.512995	0.983269	-0.470273	2.96784e-21	4.23275e-17	Lrp1b	1098014	Intron (NM_001107843/311926, intron 7 of 96)	LDL receptor related protein 1B
chr14	44919347	0.524391	0.799999	-0.275609	3.04555e-21	4.34008e-17	NA	29945	Distal Intergenic	NA
chr15	57221705	0.545473	0.903085	-0.357612	3.07219e-21	4.37452e-17	Lcp1	413	Promoter (<=1kb)	lymphocyte cytosolic protein 1
chr2	131339879	0.464059	0.812425	-0.348366	3.09299e-21	4.40059e-17	NA	-681677	Distal Intergenic	NA
chr5	145242027	0.66877	0.934668	-0.265898	3.19684e-21	4.54469e-17	Dlgap3	7270	Intron (NM_001301876/286923, intron 1 of 11)	DLG associated protein 3
chr9	86326711	0.762374	0.379844	0.38253	3.23838e-21	4.60005e-17	NA	-223553	Distal Intergenic	NA
chr15	52253930	0.239314	0.935353	-0.696039	3.26384e-21	4.63249e-17	Nudt18	-11626	Intron (NM_024364/60563, intron 10 of 20)	nudix hydrolase 18
chr8	46083672	0.978353	0.368631	0.609721	3.44667e-21	4.88807e-17	NA	203499	Distal Intergenic	NA
chr18	6703482	0.43264	0.920595	-0.487955	3.46833e-21	4.9109e-17	NA	78358	Distal Intergenic	NA
chr1	28520444	0.511464	0.987936	-0.476472	3.46682e-21	4.9109e-17	Tpd52l1	65393	Intron (NM_001044295/689256, intron 1 of 7)	TPD52 like 1
chr1	213180039	0.37427	0.691204	-0.316935	3.4825e-21	4.92703e-17	NA	10555	Distal Intergenic	NA
chr9	85243250	0.862801	0.258275	0.604526	3.77924e-21	5.34258e-17	Scg2	-408	Promoter (<=1kb)	secretogranin II
chr6	14244480	0.550834	0.917203	-0.366369	3.80372e-21	5.37289e-17	Nrxn1	947179	Intron (NM_021767/60391, intron 16 of 21)	neurexin 1
chr9	51701757	0.253161	0.797502	-0.544341	3.82444e-21	5.39784e-17	NA	-321537	Distal Intergenic	NA
chr19	6114388	0.403131	0.980666	-0.577535	3.91134e-21	5.51609e-17	Cdh8	82453	Intron (NM_053393/84408, intron 3 of 12)	cadherin 8
chr13	99360179	0.594059	0.904931	-0.310873	3.98216e-21	5.61149e-17	NA	-59599	Distal Intergenic	NA
chr16	65954763	0.45432	0.872916	-0.418596	4.14605e-21	5.83779e-17	NA	-1093328	Distal Intergenic	NA
chr5	133748593	0.646821	0.193749	0.453072	4.16059e-21	5.85361e-17	NA	-22937	Distal Intergenic	NA
chr2	16711258	0.90205	0.529979	0.372071	4.25419e-21	5.98054e-17	NA	-1643283	Distal Intergenic	NA
chr9	97749071	0.310199	0.801383	-0.491183	4.27211e-21	6.00096e-17	NA	-23152	Distal Intergenic	NA
chr2	9281723	0.587685	0.110993	0.476692	4.28656e-21	6.01647e-17	NA	-244489	Distal Intergenic	NA
chr20	25165203	0.60155	0.892218	-0.290667	4.33241e-21	6.076e-17	NA	-825100	Distal Intergenic	NA
chrX	85415220	0.388428	0.908474	-0.520045	4.40496e-21	6.17286e-17	NA	-593445	Distal Intergenic	NA
chr16	35384983	0.628769	0.0359719	0.592797	4.44583e-21	6.2252e-17	Galnt7	-550075	Intron (NM_001135756/361142, intron 4 of 11)	polypeptide N-acetylgalactosaminyltransferase 7
chr3	68406071	0.54094	0.897982	-0.357042	4.45158e-21	6.22832e-17	NA	535503	Distal Intergenic	NA
chr3	131016148	0.554102	0.909474	-0.355371	4.49708e-21	6.287e-17	NA	-335438	Distal Intergenic	NA
chr5	79126057	0.66599	0.94443	-0.27844	4.52854e-21	6.32599e-17	Mir455	28849	Intron (NM_198747/298101, intron 24 of 60)	microRNA 455
chr6	20798552	0.586822	0.911851	-0.325029	4.5871e-21	6.40273e-17	NA	-252774	Distal Intergenic	NA
chr5	148010109	0.625104	0.934089	-0.308985	4.6771e-21	6.52321e-17	NA	-41016	Distal Intergenic	NA
chr13	59914278	0.786768	0.234763	0.552005	4.766e-21	6.64195e-17	NA	-521667	Distal Intergenic	NA
chr2	49899250	0.590227	0.919908	-0.32968	4.77993e-21	6.65612e-17	NA	-200325	Distal Intergenic	NA
chrX	51453952	0.250791	0.95679	-0.705999	4.8134e-21	6.69746e-17	NA	854892	Distal Intergenic	NA
chr3	32500990	0.316442	0.890625	-0.574182	4.85015e-21	6.74329e-17	NA	-446982	Distal Intergenic	NA
chr5	80946539	0.611966	0.182171	0.429795	4.92552e-21	6.8427e-17	Pappa1	25918	Intron (NM_001107939/313262, intron 1 of 21)	pappalysin 1
chr9	34585490	0.313861	0.875954	-0.562093	4.96546e-21	6.89277e-17	NA	2558524	Distal Intergenic	NA
chrX	158733616	0.939385	0.463037	0.476348	5.03102e-21	6.9783e-17	NA	-78418	Distal Intergenic	NA
chr12	29253370	0.709782	0.395513	0.314269	5.08534e-21	7.04812e-17	Caln1	490334	Intron (NM_001025112/288611, intron 9 of 10)	calneuron 1
chr11	15370331	0.244646	0.971271	-0.726625	5.1988e-21	7.19972e-17	NA	-65937	Distal Intergenic	NA
chr3	69943800	0.645867	0.940642	-0.294775	5.22627e-21	7.2321e-17	NA	-1076733	Distal Intergenic	NA
chr4	107191835	0.39271	0.913438	-0.520728	5.25572e-21	7.26717e-17	NA	-1109293	Distal Intergenic	NA
chr20	24398949	0.295795	0.78641	-0.490615	5.2863e-21	7.30374e-17	NA	1485300	Distal Intergenic	NA
chr6	56192741	0.471129	0.976881	-0.505752	5.37056e-21	7.41437e-17	NA	311257	Distal Intergenic	NA
chr1	196767511	0.705452	0.94838	-0.242928	5.40998e-21	7.46296e-17	NA	29884	Distal Intergenic	NA
chr4	57368221	0.281144	0.802414	-0.52127	5.54551e-21	7.64396e-17	Nrf1	31556	Intron (NM_001100708/312195, intron 1 of 11)	nuclear respiratory factor 1
chr14	68660125	0.939385	0.0523836	0.887001	5.57311e-21	7.67603e-17	NA	-1309908	Distal Intergenic	NA
chr17	87353950	0.707759	0.138563	0.569196	5.68841e-21	7.8246e-17	NA	495778	Distal Intergenic	NA
chr2	113900630	0.706142	0.191571	0.514571	5.68984e-21	7.8246e-17	NA	-84015	Distal Intergenic	NA
chr9	55172837	0.367138	0.887376	-0.520239	5.79111e-21	7.95185e-17	NA	83315	Distal Intergenic	NA
chr11	67035888	0.652636	0.188432	0.464204	5.79135e-21	7.95185e-17	Ildr1	1226	Promoter (1-2kb)	immunoglobulin-like domain containing receptor 1
chr14	63003522	0.170812	0.902569	-0.731757	5.92708e-21	8.13174e-17	NA	-92304	Distal Intergenic	NA
chr17	23737675	0.334912	0.687014	-0.352102	5.93157e-21	8.13174e-17	Tbc1d7	54677	Intron (NM_214457/306844, intron 9 of 13)	TBC1 domain family, member 7
chr4	180619525	0.466031	0.88793	-0.4219	5.94784e-21	8.14774e-17	Itpr2	180562	Intron (NM_031046/81678, intron 38 of 63)	inositol 1,4,5-trisphosphate receptor, type 2
chr2	93379768	0.540466	0.952204	-0.411738	6.02036e-21	8.2407e-17	NA	-139040	Distal Intergenic	NA
chr3	169818250	0.621232	0.959615	-0.338383	6.10148e-21	8.34528e-17	NA	222702	Distal Intergenic	NA
chr3	92834560	0.576316	0.915808	-0.339491	6.13685e-21	8.38715e-17	NA	-50902	Distal Intergenic	NA
chr2	261589364	0.504787	0.835558	-0.33077	6.32007e-21	8.6309e-17	NA	186324	Distal Intergenic	NA
chr2	98532663	0.795929	0.146242	0.649686	6.45672e-21	8.8107e-17	Zfhx4	77704	Intron (NM_001191702/310250, intron 3 of 10)	zinc finger homeobox 4
chr18	34559889	0.564313	0.930283	-0.36597	6.47213e-21	8.82493e-17	NA	-562049	Distal Intergenic	NA
chr11	19340203	0.409724	0.806052	-0.396328	6.59337e-21	8.9764e-17	NA	-881853	Distal Intergenic	NA
chr3	122001893	0.514961	0.933415	-0.418454	6.59302e-21	8.9764e-17	Sirpb3	55738	Intron (NM_001134515/296149, intron 1 of 6)	signal-regulatory protein beta 3
chr1	77738640	0.241689	0.789675	-0.547986	6.75619e-21	9.19099e-17	NA	12319	Distal Intergenic	NA
chr9	89942938	0.295853	0.873687	-0.577834	6.83099e-21	9.2856e-17	NA	-747665	Distal Intergenic	NA
chr3	58410875	0.573037	0.980935	-0.407897	6.85233e-21	9.30745e-17	NA	-32225	Distal Intergenic	NA
chr6	144164389	0.707759	0.145745	0.562014	6.87329e-21	9.32875e-17	NA	-40793	Distal Intergenic	NA
chr2	95100731	0.429267	0.860008	-0.430741	7.25907e-21	9.84481e-17	LOC499573	5425	Intron (NM_001047947/499573, intron 1 of 2)	LRRGT00056
chr14	111301008	0.546617	0.91128	-0.364663	7.31002e-21	9.9063e-17	NA	-417205	Distal Intergenic	NA
chr15	49261396	0.692373	0.956583	-0.26421	7.34894e-21	9.95142e-17	NA	192216	Distal Intergenic	NA
chr13	49883429	0.656939	0.16085	0.496088	7.35971e-21	9.95839e-17	Pik3c2b	33240	Intron (NM_001105951/289021, intron 10 of 31)	phosphatidylinositol-4-phosphate 3-kinase, catalytic subunit type 2 beta
chr18	22831961	0.57202	0.922983	-0.350963	7.50618e-21	1.01488e-16	NA	-132248	Distal Intergenic	NA
chr1	201763022	0.67565	0.961702	-0.286052	7.53014e-21	1.01734e-16	NA	131947	Distal Intergenic	NA
chr7	90184541	0.879262	0.534044	0.345218	7.60655e-21	1.0261e-16	Trps1	133679	Intron (NM_001134837/299897, intron 5 of 6)	transcriptional repressor GATA binding 1
chr6	87745833	0.944521	0.0935064	0.851014	7.65052e-21	1.03124e-16	NA	-821533	Distal Intergenic	NA
chr1	75784311	0.51074	0.844184	-0.333445	7.76512e-21	1.04589e-16	NA	91079	Distal Intergenic	NA
chr5	53276603	0.174992	0.912097	-0.737105	7.80695e-21	1.05073e-16	NA	-795451	Distal Intergenic	NA
chr5	103688475	0.76898	0.974782	-0.205802	7.81576e-21	1.05111e-16	NA	208708	Distal Intergenic	NA
chr11	24986954	0.455255	0.812903	-0.357648	7.88614e-21	1.05977e-16	Cyyr1	91785	Intron (NM_001013980/304138, intron 2 of 3)	cysteine and tyrosine rich 1
chr2	98532678	0.795929	0.146242	0.649686	8.00191e-21	1.07451e-16	Zfhx4	77689	Intron (NM_001191702/310250, intron 3 of 10)	zinc finger homeobox 4
chr1	269050613	0.513047	0.885611	-0.372564	8.01159e-21	1.075e-16	NA	1064308	Distal Intergenic	NA
chr3	78638446	0.477473	0.843846	-0.366373	8.75389e-21	1.17371e-16	Olr717	1814	Promoter (1-2kb)	olfactory receptor 717
chr3	75792874	0.939385	0.0564327	0.882952	8.98282e-21	1.20349e-16	NA	-16570	Distal Intergenic	NA
chr4	504626	0.615619	0.209192	0.406427	8.98982e-21	1.20352e-16	NA	65958	Distal Intergenic	NA
chr7	88022687	0.58482	0.898305	-0.313485	9.27551e-21	1.24082e-16	NA	2295533	Distal Intergenic	NA
chrX	41031058	0.179912	0.780333	-0.600421	9.29174e-21	1.24206e-16	NA	571011	Distal Intergenic	NA
chr3	27947025	0.435395	0.860416	-0.425022	9.38894e-21	1.2541e-16	NA	-469963	Distal Intergenic	NA
chr13	49883692	0.652646	0.184002	0.468644	9.39722e-21	1.25426e-16	Pik3c2b	33503	Intron (NM_001105951/289021, intron 10 of 31)	phosphatidylinositol-4-phosphate 3-kinase, catalytic subunit type 2 beta
chr11	81093547	0.439137	0.982438	-0.543301	9.50127e-21	1.26694e-16	NA	-112125	Distal Intergenic	NA
chr4	78443435	0.766062	0.990931	-0.224869	9.50654e-21	1.26694e-16	NA	14743	Distal Intergenic	NA
chr7	118371830	0.676435	0.922545	-0.24611	9.63464e-21	1.28304e-16	Rbfox2	24897	Intron (NM_001079895/362950, intron 1 of 12)	RNA binding fox-1 homolog 2
chr20	44654092	0.722871	0.991128	-0.268257	9.69568e-21	1.2902e-16	NA	-26356	Distal Intergenic	NA
chr13	59837680	0.564335	0.928603	-0.364267	9.72304e-21	1.2919e-16	NA	-598265	Distal Intergenic	NA
chr7	131314925	0.502923	0.872525	-0.369601	9.72288e-21	1.2919e-16	NA	-15987	Distal Intergenic	NA
chrX	64966626	0.179912	0.858042	-0.67813	9.92173e-21	1.31731e-16	NA	-57944	Distal Intergenic	NA
chr6	10439272	0.770215	0.988658	-0.218443	1.00869e-20	1.33823e-16	NA	-44035	Distal Intergenic	NA
chr11	54790923	0.543965	0.907318	-0.363353	1.04459e-20	1.38483e-16	Trat1	171754	Intron (NM_001172090/360712, intron 20 of 26)	T cell receptor associated transmembrane adaptor 1
chr9	28603703	0.7053	0.958868	-0.253568	1.06093e-20	1.40543e-16	Rims1	399738	Intron (NM_052829/84556, intron 11 of 31)	regulating synaptic membrane exocytosis 1
chr8	99173462	0.407174	0.865458	-0.458284	1.06825e-20	1.41406e-16	NA	-390093	Distal Intergenic	NA
chr8	76082805	0.790972	0.0689197	0.722052	1.06926e-20	1.41435e-16	NA	-87434	Distal Intergenic	NA
chr1	128333078	0.500241	0.862128	-0.361887	1.09381e-20	1.44574e-16	Mef2a	8184	Intron (NM_001014035/309957, intron 1 of 10)	myocyte enhancer factor 2a
chr16	23475497	0.629847	0.13854	0.491307	1.09752e-20	1.44955e-16	NA	-318672	Distal Intergenic	NA
chr2	95100716	0.429267	0.860008	-0.430741	1.12894e-20	1.48995e-16	LOC499573	5440	Intron (NM_001047947/499573, intron 1 of 2)	LRRGT00056
chr16	15880725	0.4263	0.77054	-0.34424	1.14719e-20	1.5129e-16	NA	-769140	Distal Intergenic	NA
chr9	62335745	0.3446	0.842811	-0.498211	1.173e-20	1.54579e-16	Plcl1	319633	Intron (NM_053456/84587, intron 5 of 5)	phospholipase C-like 1
chr4	162458381	0.314988	0.846365	-0.531377	1.17981e-20	1.55317e-16	NA	21282	Distal Intergenic	NA
chr5	54634167	0.939385	0.0587231	0.880662	1.18036e-20	1.55317e-16	NA	-152008	Distal Intergenic	NA
chrX	36972108	0.249812	0.983505	-0.733693	1.1815e-20	1.55351e-16	Adgrg2	31533	Intron (NM_001270871/266735, intron 3 of 25)	adhesion G protein-coupled receptor G2
chr3	128485631	0.514114	0.958488	-0.444375	1.19337e-20	1.56796e-16	NA	-115698	Distal Intergenic	NA
chr11	23226496	0.314988	0.869339	-0.554351	1.21676e-20	1.5975e-16	NA	-163082	Distal Intergenic	NA
chr10	85164982	0.731788	0.967484	-0.235695	1.2213e-20	1.60227e-16	Kpnb1	-40341	Intron (NM_080395/50558, intron 13 of 22)	karyopherin subunit beta 1
chr9	71013442	0.250769	0.78746	-0.53669	1.2233e-20	1.60371e-16	NA	-216665	Distal Intergenic	NA
chr13	49883415	0.656939	0.16085	0.496088	1.23347e-20	1.61584e-16	Pik3c2b	33226	Intron (NM_001105951/289021, intron 10 of 31)	phosphatidylinositol-4-phosphate 3-kinase, catalytic subunit type 2 beta
chr18	23093414	0.624069	0.936822	-0.312753	1.24117e-20	1.62473e-16	NA	129204	Distal Intergenic	NA
chr14	13205874	0.53725	0.90195	-0.3647	1.26416e-20	1.65238e-16	NA	-210290	Distal Intergenic	NA
chr8	57181968	0.939385	0.0594213	0.879964	1.2834e-20	1.67628e-16	NA	73294	Distal Intergenic	NA
chr2	66964132	0.535333	0.866475	-0.331141	1.29159e-20	1.68573e-16	NA	-28180	Distal Intergenic	NA
chr14	6708028	0.279638	0.912107	-0.63247	1.33565e-20	1.73939e-16	NA	-28107	Distal Intergenic	NA
chr2	81408069	0.390373	0.913111	-0.522739	1.33507e-20	1.73939e-16	NA	-999397	Distal Intergenic	NA
chr15	63294994	0.552865	0.856366	-0.303501	1.33898e-20	1.74245e-16	NA	-566144	Distal Intergenic	NA
chr2	248164277	0.314988	0.875351	-0.560362	1.35166e-20	1.75765e-16	NA	-14163	Distal Intergenic	NA
chr14	104623297	0.939385	0.0599357	0.879449	1.36521e-20	1.77397e-16	NA	-10880	Distal Intergenic	NA
chr2	251562867	0.547738	0.879561	-0.331823	1.37576e-20	1.78637e-16	NA	-30555	Distal Intergenic	NA
chr5	161737436	0.295713	0.744846	-0.449133	1.39665e-20	1.81083e-16	NA	141696	Distal Intergenic	NA
chr18	46423307	0.774165	0.989517	-0.215352	1.40351e-20	1.81838e-16	NA	477177	Distal Intergenic	NA
chr2	86054168	0.471129	0.98511	-0.513982	1.40577e-20	1.81998e-16	NA	676850	Distal Intergenic	NA
chr6	89412846	0.512995	0.961526	-0.448531	1.40795e-20	1.82147e-16	NA	-120819	Distal Intergenic	NA
chr17	58848853	0.55891	0.914453	-0.355542	1.41114e-20	1.82427e-16	NA	-195716	Distal Intergenic	NA
chr14	49725696	0.331715	0.770742	-0.439027	1.42123e-20	1.83596e-16	NA	999651	Distal Intergenic	NA
chr6	53171852	0.660552	0.146928	0.513624	1.42243e-20	1.83617e-16	NA	-199853	Distal Intergenic	NA
chr18	34559933	0.564313	0.930283	-0.36597	1.46262e-20	1.88668e-16	NA	-562005	Distal Intergenic	NA
chr16	23475465	0.629847	0.13854	0.491307	1.49408e-20	1.92585e-16	NA	-318640	Distal Intergenic	NA
chr18	34559902	0.564313	0.930283	-0.36597	1.5557e-20	2.00236e-16	NA	-562036	Distal Intergenic	NA
chrX	62831439	0.39271	0.918423	-0.525713	1.56219e-20	2.00925e-16	NA	72114	Distal Intergenic	NA
chr14	19174083	0.688981	0.978035	-0.289054	1.58064e-20	2.03151e-16	Afp	-14164	Downstream (2-3kb)	alpha-fetoprotein
chr2	54752460	0.607542	0.905069	-0.297527	1.59174e-20	2.04429e-16	NA	71456	Distal Intergenic	NA
chr9	77605477	0.249812	0.940175	-0.690363	1.59298e-20	2.0444e-16	Vwc2l	-228613	Exon (NM_001134728/501158, exon 8 of 9)	von Willebrand factor C domain containing 2 like
chr8	130725085	0.529169	0.905069	-0.375901	1.59946e-20	2.05122e-16	NA	-37588	Distal Intergenic	NA
chr7	132956554	0.939385	0.061328	0.878057	1.61472e-20	2.0693e-16	Smgc	-92172	Intron (NM_001191789/300160, intron 36 of 50)	submandibular gland protein C
chr19	16248430	0.604746	0.939325	-0.334579	1.61821e-20	2.07227e-16	NA	167355	Distal Intergenic	NA
chr7	81061746	0.326572	0.871091	-0.544519	1.64069e-20	2.09953e-16	NA	-53092	Distal Intergenic	NA
chr4	172361616	0.732049	0.946557	-0.214508	1.65704e-20	2.11892e-16	NA	242234	Distal Intergenic	NA
chr4	172004866	0.416451	0.870313	-0.453862	1.66279e-20	2.12474e-16	Slc15a5	58524	Intron (NM_001192015/502918, intron 6 of 8)	solute carrier family 15, member 5
chr1	266573928	0.753311	0.976549	-0.223238	1.6821e-20	2.14786e-16	Cnnm2	43451	Intron (NM_001011942/294014, intron 1 of 7)	cyclin and CBS domain divalent metal cation transport mediator 2
chr8	99989445	0.684584	0.165925	0.518659	1.68388e-20	2.14858e-16	Plod2	12111	Intron (NM_001142915/300901, intron 1 of 18)	procollagen lysine, 2-oxoglutarate 5-dioxygenase 2
chr1	166766148	0.817703	0.0542883	0.763415	1.70463e-20	2.17349e-16	Clpb	26512	Intron (NM_022947/65041, intron 3 of 15)	ClpB homolog, mitochondrial AAA ATPase chaperonin
chr14	37081049	0.966312	0.646835	0.319476	1.71379e-20	2.18359e-16	Spata18	27184	Downstream (<1kb)	spermatogenesis associated 18
chr1	43010614	0.167205	0.872527	-0.705322	1.72987e-20	2.20249e-16	NA	-39373	Distal Intergenic	NA
chr11	13234433	0.607162	0.937496	-0.330334	1.76356e-20	2.24378e-16	NA	-264730	Distal Intergenic	NA
chr9	77605494	0.249812	0.940175	-0.690363	1.81581e-20	2.30858e-16	Vwc2l	-228596	Exon (NM_001134728/501158, exon 8 of 9)	von Willebrand factor C domain containing 2 like
chr7	37634530	0.839321	0.31701	0.522312	1.82363e-20	2.31687e-16	NA	-178300	Distal Intergenic	NA
chr4	44954707	0.586886	0.966735	-0.379849	1.83267e-20	2.32668e-16	Capza2	18417	Intron (NM_001009180/493810, intron 4 of 9)	capping actin protein of muscle Z-line subunit alpha 2
chr7	91321605	0.443135	0.939548	-0.496413	1.83493e-20	2.32788e-16	NA	-62723	Distal Intergenic	NA
chr2	219699293	0.509126	0.915263	-0.406137	1.84933e-20	2.34446e-16	Hiatl3	-5652	Promoter (5-6kb)	hippocampus abundant transcript-like 3
chr14	98325804	0.39271	0.913823	-0.521113	1.8892e-20	2.39158e-16	NA	1455159	Distal Intergenic	NA
chr16	45476068	0.686946	0.962164	-0.275219	1.9087e-20	2.41454e-16	NA	-947800	Distal Intergenic	NA
chr1	8561923	0.461619	0.831635	-0.370017	1.99154e-20	2.51753e-16	NA	316212	Distal Intergenic	NA
chr7	133914066	0.459515	0.912606	-0.453091	1.99489e-20	2.51997e-16	Pdzrn4	57965	Intron (NM_001108107/315250, intron 1 of 7)	PDZ domain containing RING finger 4
chr7	112227320	0.545958	0.839887	-0.293929	2.00591e-20	2.53207e-16	NA	1710334	Distal Intergenic	NA
chr15	66070726	0.674531	0.983963	-0.309432	2.02407e-20	2.55318e-16	NA	-562742	Distal Intergenic	NA
chr20	27983006	0.835672	0.317019	0.518652	2.04475e-20	2.57743e-16	Lims1	28439	Intron (NM_001145456/499443, intron 2 of 9)	LIM zinc finger domain containing 1
chr4	141852510	0.314988	0.860386	-0.545398	2.05221e-20	2.58499e-16	NA	-600105	Distal Intergenic	NA
chr9	63083660	0.522474	0.909852	-0.387378	2.09436e-20	2.6362e-16	NA	207689	Distal Intergenic	NA
chr3	132121919	0.439538	0.782932	-0.343394	2.11665e-20	2.66237e-16	NA	-438517	Distal Intergenic	NA
chr2	131259794	0.534198	0.0987554	0.435442	2.12568e-20	2.67182e-16	NA	-601592	Distal Intergenic	NA
chr9	38323764	0.426099	0.919718	-0.493618	2.13699e-20	2.68413e-16	Bend6	26511	Intron (NM_001108792/363212, intron 2 of 5)	BEN domain containing 6
chr16	90171886	0.439137	0.942681	-0.503544	2.17221e-20	2.72643e-16	NA	-153310	Distal Intergenic	NA
chr9	107478049	0.244646	0.96722	-0.722574	2.18728e-20	2.7434e-16	NA	-1784692	Distal Intergenic	NA
chr4	2319602	0.575478	0.994302	-0.418824	2.21479e-20	2.77594e-16	NA	-45491	Distal Intergenic	NA
chr3	36706107	0.600035	0.896109	-0.296074	2.24003e-20	2.80559e-16	NA	-45380	Distal Intergenic	NA
chr14	91374750	0.748187	0.959201	-0.211013	2.25725e-20	2.82515e-16	Vwc2	173020	Intron (NM_001025139/498415, intron 7 of 7)	von Willebrand factor C domain containing 2
chr5	114772035	0.687119	0.933425	-0.246306	2.26989e-20	2.83896e-16	Hook1	-168017	Intron (NM_001013932/298250, intron 8 of 15)	hook microtubule-tethering protein 1
chr5	35609213	0.310199	0.837331	-0.527132	2.34978e-20	2.93533e-16	NA	-256470	Distal Intergenic	NA
chr6	62854300	0.322807	0.767021	-0.444213	2.36607e-20	2.95091e-16	NA	-55916	Distal Intergenic	NA
chr5	69950864	0.623179	0.920916	-0.297737	2.36557e-20	2.95091e-16	Abca1	1601	Promoter (1-2kb)	ATP binding cassette subfamily A member 1
chr13	61061558	0.167205	0.779696	-0.612491	2.36797e-20	2.9512e-16	NA	8963	Distal Intergenic	NA
chr11	44327043	0.543578	0.904128	-0.36055	2.38453e-20	2.96973e-16	NA	-34159	Distal Intergenic	NA
chr14	64688939	0.647898	0.941729	-0.293832	2.41249e-20	3.00033e-16	NA	-212143	Distal Intergenic	NA
chr6	70319355	0.874357	0.344575	0.529782	2.42209e-20	3.01016e-16	NA	348128	Distal Intergenic	NA
chr4	144949805	0.510858	0.839869	-0.329011	2.47196e-20	3.06997e-16	NA	-36062	Distal Intergenic	NA
chr1	37051569	0.699279	0.204846	0.494433	2.50627e-20	3.1104e-16	Adcy2	8496	Intron (NM_031007/81636, intron 1 of 23)	adenylate cyclase 2
chr4	173687801	0.61775	0.860954	-0.243204	2.51738e-20	3.12201e-16	NA	-44446	Distal Intergenic	NA
chrX	107249399	0.36798	0.820255	-0.452275	2.59567e-20	3.21459e-16	NA	-121031	Distal Intergenic	NA
chr17	10902633	0.345356	0.856488	-0.511131	2.61601e-20	3.2375e-16	NA	27427	Distal Intergenic	NA
chr5	160341707	0.517885	0.930186	-0.412301	2.63801e-20	3.26245e-16	Dnajc16	11166	Intron (NM_001014194/362652, intron 4 of 14)	DnaJ heat shock protein family (Hsp40) member C16
chr5	17483241	0.86562	0.368477	0.497143	2.66106e-20	3.28865e-16	NA	180485	Distal Intergenic	NA
chr6	18027191	0.226684	0.705343	-0.47866	2.6651e-20	3.28905e-16	NA	-794630	Distal Intergenic	NA
chr6	90051952	0.471129	0.974	-0.502871	2.66362e-20	3.28905e-16	NA	-759925	Distal Intergenic	NA
chr15	10396783	0.529744	0.886097	-0.356353	2.70385e-20	3.33455e-16	NA	59193	Distal Intergenic	NA
chr9	110469291	0.709155	0.978286	-0.269131	2.73082e-20	3.36546e-16	NA	-139604	Distal Intergenic	NA
chr13	93850012	0.766578	0.992245	-0.225667	2.75485e-20	3.38799e-16	NA	-32680	Distal Intergenic	NA
chr9	1882963	0.618332	0.905102	-0.28677	2.75417e-20	3.38799e-16	Plcl2	101690	Intron (NM_001106880/301173, intron 2 of 6)	phospholipase C-like 2
chr18	54106092	0.575478	0.993354	-0.417876	2.7547e-20	3.38799e-16	Minar2	-2435	Promoter (2-3kb)	membrane integral NOTCH2 associated receptor 2
chr6	25280957	0.709708	0.927888	-0.21818	2.77036e-20	3.4047e-16	Srd5a2	34543	Intron (NM_022711/64677, intron 4 of 6)	steroid 5 alpha-reductase 2
chr16	74607649	0.536805	0.832503	-0.295698	2.79382e-20	3.43115e-16	Lnc-hc	54537	Intron (NM_001108877/364629, intron 18 of 27)	lncRNA derived from hepatocytes
chr2	45389770	0.471129	0.966303	-0.495174	2.86461e-20	3.5132e-16	NA	91027	Distal Intergenic	NA
chrX	140296410	0.471129	0.983021	-0.511892	2.86277e-20	3.5132e-16	NA	7275	Distal Intergenic	NA
chr19	46509920	0.716547	0.971462	-0.254915	2.96402e-20	3.63009e-16	NA	54097	Distal Intergenic	NA
chr7	44593349	0.530562	0.867642	-0.33708	2.98776e-20	3.65663e-16	NA	178108	Distal Intergenic	NA
chr13	21314184	0.659733	0.951374	-0.291641	3.00207e-20	3.6716e-16	NA	-364327	Distal Intergenic	NA
chr4	64947355	0.475988	0.887644	-0.411656	3.07082e-20	3.75309e-16	Creb3l2	34163	Intron (NM_001012188/362339, intron 1 of 11)	cAMP responsive element binding protein 3-like 2
chr17	78606629	0.605375	0.929868	-0.324493	3.0759e-20	3.7567e-16	NA	-45016	Distal Intergenic	NA
chr13	33166769	0.499286	0.953776	-0.45449	3.08069e-20	3.75996e-16	NA	-739753	Distal Intergenic	NA
chrX	14262591	0.439137	0.948465	-0.509328	3.08634e-20	3.76426e-16	NA	-41929	Distal Intergenic	NA
chr14	93096482	0.674246	0.940107	-0.265862	3.20739e-20	3.9092e-16	NA	-600588	Distal Intergenic	NA
chr5	102310064	0.646041	0.96572	-0.319679	3.2685e-20	3.98094e-16	NA	433352	Distal Intergenic	NA
chr7	142431103	0.686171	0.941864	-0.255693	3.2855e-20	3.99889e-16	Slc4a8	33690	Intron (NM_001270794/315311, intron 5 of 23)	solute carrier family 4 member 8
chr3	128445107	0.62692	0.936292	-0.309371	3.31432e-20	4.0312e-16	NA	-156222	Distal Intergenic	NA
chr11	33832529	0.512995	0.96004	-0.447044	3.33672e-20	4.05565e-16	NA	-12887	Distal Intergenic	NA
chr2	18758254	0.941379	0.0883807	0.852998	3.33932e-20	4.05602e-16	Xrcc4	169110	Intron (NM_001006999/309995, intron 7 of 7)	X-ray repair cross complementing 4
chr1	208091502	0.436892	0.134559	0.302333	3.38027e-20	4.10294e-16	NA	-71048	Distal Intergenic	NA
chr2	209170863	0.698517	0.946499	-0.247981	3.39162e-20	4.1139e-16	Dram2	9816	Intron (NM_001025018/362011, intron 4 of 9)	DNA-damage regulated autophagy modulator 2
chr5	15943860	0.471129	0.972512	-0.501383	3.45275e-20	4.18518e-16	Xkr4	197198	Intron (NM_001011971/297801, intron 3 of 3)	XK related 4
chrX	111869097	0.415364	0.894556	-0.479193	3.48906e-20	4.22629e-16	NA	18808	Distal Intergenic	NA
chr9	120839758	0.388428	0.852604	-0.464176	3.50397e-20	4.24144e-16	NA	873365	Distal Intergenic	NA
chr5	80190510	0.657919	0.945861	-0.287941	3.58318e-20	4.33436e-16	NA	-340645	Distal Intergenic	NA
chr18	38661143	0.39271	0.932991	-0.540281	3.61034e-20	4.36423e-16	NA	-331363	Distal Intergenic	NA
chr11	89581873	0.323965	0.879904	-0.555939	3.61822e-20	4.37077e-16	Ube2v2	24600	Intron (NM_183052/287927, intron 3 of 3)	ubiquitin conjugating enzyme E2 V2
chr4	99960851	0.874357	0.421285	0.453073	3.65222e-20	4.40582e-16	St3gal5	23293	Intron (NM_031337/83505, intron 1 of 7)	ST3 beta-galactoside alpha-2,3-sialyltransferase 5
chr7	81580178	0.57256	0.142282	0.430278	3.65132e-20	4.40582e-16	Angpt1	12120	Intron (NM_053546/89807, intron 1 of 8)	angiopoietin 1
chr6	57252431	0.405873	0.859043	-0.45317	3.72117e-20	4.48594e-16	NA	-264580	Distal Intergenic	NA
chr14	107538888	0.446912	0.949048	-0.502137	3.74759e-20	4.51471e-16	NA	78272	Distal Intergenic	NA
chr10	27011941	0.36798	0.876922	-0.508942	3.85056e-20	4.63244e-16	NA	167312	Distal Intergenic	NA
chr20	11815854	0.532627	0.933866	-0.401239	3.84926e-20	4.63244e-16	Itgb2	-207	Promoter (<=1kb)	integrin subunit beta 2
chr6	145423861	0.439137	0.9321	-0.492963	3.88941e-20	4.676e-16	NA	-122733	Distal Intergenic	NA
chr14	98114717	0.314988	0.893065	-0.578076	3.91511e-20	4.70051e-16	NA	1666246	Distal Intergenic	NA
chr8	27866838	0.671662	0.946469	-0.274807	3.91438e-20	4.70051e-16	Glb1l2	-13842	Intron (NM_001024358/500961, intron 18 of 19)	galactosidase, beta 1-like 2
chr17	67134349	0.628769	0.110788	0.517981	4.00415e-20	4.80415e-16	NA	555030	Distal Intergenic	NA
chr15	102430939	0.439137	0.927585	-0.488448	4.00952e-20	4.80733e-16	NA	909299	Distal Intergenic	NA
chr17	57361162	0.558951	0.896832	-0.337882	4.02855e-20	4.82688e-16	Epc1	33812	Intron (NM_001309462/100362678, intron 1 of 13)	enhancer of polycomb homolog 1
chr7	112938895	0.471129	0.973216	-0.502087	4.12409e-20	4.938e-16	NA	998759	Distal Intergenic	NA
chr19	35619510	0.314988	0.904547	-0.589559	4.13137e-20	4.94337e-16	NA	-858507	Distal Intergenic	NA
chr14	44419016	0.596529	0.943053	-0.346524	4.16505e-20	4.9803e-16	Smim14	5380	Intron (NM_001037792/364154, intron 1 of 4)	small integral membrane protein 14
chr15	95770699	0.436853	0.100359	0.336495	4.17599e-20	4.99001e-16	NA	-256440	Distal Intergenic	NA
chr9	12438215	0.571332	0.859478	-0.288147	4.20417e-20	5.02029e-16	NA	-195774	Distal Intergenic	NA
chr13	107074486	0.671762	0.983683	-0.31192	4.28004e-20	5.10744e-16	Ush2a	322861	Intron (NM_001302219/289369, intron 31 of 70)	usherin
chr5	160341681	0.517885	0.930186	-0.412301	4.29792e-20	5.12532e-16	Dnajc16	11192	Intron (NM_001014194/362652, intron 4 of 14)	DnaJ heat shock protein family (Hsp40) member C16
chr11	78303977	0.687657	0.961107	-0.27345	4.39924e-20	5.24261e-16	Tp63	23304	Intron (NM_001127342/246334, intron 2 of 11)	tumor protein p63
chr1	203132626	0.471129	0.972938	-0.501809	4.42412e-20	5.26871e-16	NA	-377104	Distal Intergenic	NA
chr8	52755842	0.498095	0.868886	-0.370791	4.56482e-20	5.43261e-16	Nxpe1	2831	Promoter (2-3kb)	neurexophilin and PC-esterase domain family, member 1
chr20	24522927	0.518741	0.889847	-0.371105	4.5701e-20	5.43523e-16	NA	-1467376	Distal Intergenic	NA
chr12	9816894	0.572712	0.946003	-0.373292	4.59827e-20	5.46507e-16	NA	-29503	Distal Intergenic	NA
chr4	118279655	0.969558	0.695243	0.274315	4.61786e-20	5.48465e-16	NA	36523	Distal Intergenic	NA
chr4	48357754	0.699	0.97555	-0.27655	4.62857e-20	5.49369e-16	Kcnd2	48471	Intron (NM_031730/65180, intron 1 of 5)	potassium voltage-gated channel subfamily D member 2
chr14	10768930	0.475947	0.78507	-0.309124	4.64345e-20	5.50766e-16	NA	-17468	Distal Intergenic	NA
chr6	37563812	0.471756	0.905744	-0.433988	4.67543e-20	5.54187e-16	Fam49a	8602	Intron (NM_001106718/298890, intron 1 of 11)	family with sequence similarity 49, member A
chr15	95107684	0.367138	0.865761	-0.498624	4.6808e-20	5.54452e-16	NA	406574	Distal Intergenic	NA
chr14	44144846	0.132191	0.752468	-0.620277	4.72009e-20	5.58731e-16	NA	-40632	Distal Intergenic	NA
chr18	81780505	0.967477	0.498987	0.46849	4.85193e-20	5.73954e-16	Fbxo15	-4902	Promoter (4-5kb)	F-box protein 15
chr20	23773027	0.688816	0.962213	-0.273397	4.88977e-20	5.78044e-16	NA	859378	Distal Intergenic	NA
chr14	6708025	0.279638	0.912107	-0.63247	4.895e-20	5.78275e-16	NA	-28104	Distal Intergenic	NA
chr19	15643626	0.748657	0.98107	-0.232413	4.90288e-20	5.78819e-16	NA	-73037	Distal Intergenic	NA
chr1	253785611	0.439137	0.938348	-0.499211	4.9129e-20	5.79615e-16	NA	565525	Distal Intergenic	NA
chr15	110153255	0.630166	0.944699	-0.314533	5.01985e-20	5.91839e-16	Itgbl1	39107	Intron (NM_001017505/498564, intron 2 of 10)	integrin subunit beta like 1
chrX	112054481	0.801873	0.301089	0.500783	5.03577e-20	5.9332e-16	Mid2	33916	Intron (NM_001191889/363502, intron 3 of 9)	midline 2
chr4	128310143	0.439137	0.915979	-0.476842	5.06708e-20	5.96611e-16	NA	-44061	Distal Intergenic	NA
chr16	85311336	0.512744	0.867249	-0.354506	5.11792e-20	6.02197e-16	Tnfsf13b	-5248	Promoter (5-6kb)	TNF superfamily member 13b
chr2	125720069	0.411902	0.890031	-0.478129	5.12779e-20	6.02957e-16	NA	-32080	Distal Intergenic	NA
chr6	72761685	0.444926	0.856736	-0.41181	5.13386e-20	6.03269e-16	NA	25149	Distal Intergenic	NA
chr5	154221272	0.133406	0.861896	-0.72849	5.34997e-20	6.28246e-16	Pnrc2	2263	Promoter (2-3kb)	proline-rich nuclear receptor coactivator 2
chr5	133748702	0.646821	0.193749	0.453072	5.37673e-20	6.3097e-16	NA	-23046	Distal Intergenic	NA
chr14	44148980	0.580118	0.948759	-0.368641	5.42965e-20	6.36758e-16	NA	-36498	Distal Intergenic	NA
chr1	141655805	0.548102	0.0982189	0.449884	5.44086e-20	6.3765e-16	Ap3s2	-388	Promoter (<=1kb)	adaptor related protein complex 3 subunit sigma 2
chr5	155719234	0.226684	0.706179	-0.479495	5.50044e-20	6.44205e-16	Cdc42	9065	Intron (NM_171994/64465, intron 1 of 5)	cell division cycle 42
chr2	89724703	0.615619	0.937771	-0.322152	5.563e-20	6.51033e-16	NA	-413757	Distal Intergenic	NA
chr10	15551538	0.899526	0.180402	0.719124	5.5661e-20	6.51033e-16	Luc7l	10770	Intron (NM_001024269/360503, intron 2 of 7)	LUC7-like
chr20	35401507	0.487265	0.95625	-0.468985	5.82377e-20	6.80721e-16	Man1a1	47772	Intron (NM_001033656/294410, intron 2 of 12)	mannosidase, alpha, class 1A, member 1
chr8	83712758	0.484401	0.943061	-0.45866	5.91735e-20	6.91202e-16	NA	-19274	Distal Intergenic	NA
chr4	73736265	0.512995	0.968579	-0.455584	5.924e-20	6.91522e-16	NA	-562086	Distal Intergenic	NA
chr18	84060675	0.469092	0.865698	-0.396607	5.97403e-20	6.96902e-16	NA	284198	Distal Intergenic	NA
chr11	19742879	0.476044	0.818245	-0.342201	6.02273e-20	7.0212e-16	NA	-479177	Distal Intergenic	NA
chr2	222290783	0.738247	0.952574	-0.214327	6.08684e-20	7.09127e-16	Dpyd	467091	Intron (NM_031027/81656, intron 12 of 21)	dihydropyrimidine dehydrogenase
chr2	141646016	0.818617	0.44008	0.378537	6.10481e-20	7.10752e-16	NA	194782	Distal Intergenic	NA
chr5	12563467	0.634253	0.127365	0.506887	6.22347e-20	7.2409e-16	St18	-38	Promoter (<=1kb)	ST18, C2H2C-type zinc finger
chr7	39043615	0.941379	0.0940043	0.847374	6.28972e-20	7.31317e-16	NA	97779	Distal Intergenic	NA
chr9	25639524	0.631748	0.909366	-0.277618	6.40355e-20	7.44063e-16	NA	228855	Distal Intergenic	NA
chr4	37974671	0.665073	0.955483	-0.29041	6.43356e-20	7.47059e-16	NA	266176	Distal Intergenic	NA
chr18	29078809	0.679668	0.903781	-0.224113	6.45487e-20	7.48572e-16	NA	-63257	Distal Intergenic	NA
chr9	19881616	0.446597	0.844196	-0.397598	6.45505e-20	7.48572e-16	Slc25a27	1023	Promoter (1-2kb)	solute carrier family 25, member 27
chr5	26830580	0.76883	0.98139	-0.21256	6.62472e-20	7.67744e-16	NA	337368	Distal Intergenic	NA
chr4	125432853	0.530044	0.820125	-0.290082	6.63998e-20	7.69009e-16	NA	-574603	Distal Intergenic	NA
chr20	7197018	0.498545	0.917692	-0.419147	6.75069e-20	7.81319e-16	Nudt3	11273	Intron (NM_001024243/294292, intron 1 of 4)	nudix hydrolase 3
chr14	7032188	0.943069	0.0982291	0.84484	6.81809e-20	7.88604e-16	LOC100359907	5419	Intron (NM_001195414/100359907, intron 6 of 9)	secretory calcium-binding phosphoprotein proline-glutamine rich 1-like
chr6	24210447	0.307067	0.86886	-0.561793	6.83122e-20	7.89606e-16	NA	50436	Distal Intergenic	NA
chr4	2508032	0.751631	0.970693	-0.219062	6.92979e-20	8.00476e-16	NA	-126724	Distal Intergenic	NA
chr9	107132452	0.403804	0.803915	-0.400111	6.97984e-20	8.05731e-16	NA	-1439095	Distal Intergenic	NA
chr4	51288330	0.754257	0.990149	-0.235892	7.02029e-20	8.08959e-16	NA	-88853	Distal Intergenic	NA
chr9	85643325	0.1057	0.771451	-0.665751	7.01584e-20	8.08959e-16	NA	-17231	Distal Intergenic	NA
chr19	22483868	0.763096	0.977712	-0.214616	7.02152e-20	8.08959e-16	Neto2	33289	Intron (NM_001107417/307757, intron 6 of 7)	neuropilin and tolloid like 2
chr20	54650750	0.36324	0.75448	-0.39124	7.02673e-20	8.09033e-16	NA	-133059	Distal Intergenic	NA
chrX	88298674	0.516046	0.796396	-0.28035	7.06419e-20	8.12505e-16	NA	23155	Distal Intergenic	NA
chr10	42641417	0.411144	0.741801	-0.330657	7.06609e-20	8.12505e-16	Gria1	199694	Intron (NM_031608/50592, intron 12 of 22)	glutamate ionotropic receptor AMPA type subunit 1
chr14	93872586	0.707878	0.950135	-0.242257	7.07202e-20	8.12659e-16	NA	-1376692	Distal Intergenic	NA
chr7	55268947	0.439137	0.927819	-0.488682	7.09766e-20	8.15076e-16	NA	288784	Distal Intergenic	NA
chr2	104290450	0.638117	0.888608	-0.250492	7.30472e-20	8.3831e-16	Dnajc5b	-309	Promoter (<=1kb)	DnaJ heat shock protein family (Hsp40) member C5 beta
chr5	2967197	0.36796	0.888434	-0.520474	7.39153e-20	8.47722e-16	NA	-84529	Distal Intergenic	NA
chr2	247398878	0.553705	0.91735	-0.363645	7.42707e-20	8.51246e-16	NA	38540	Distal Intergenic	NA
chr18	85090758	0.411902	0.883424	-0.471522	7.46439e-20	8.54969e-16	NA	890074	Distal Intergenic	NA
chr15	72235562	0.449805	0.74426	-0.294455	7.48567e-20	8.56853e-16	NA	-456529	Distal Intergenic	NA
chr6	62069324	0.367138	0.936389	-0.569252	7.64389e-20	8.74397e-16	NA	-664132	Distal Intergenic	NA
chr7	68607438	0.583373	0.909034	-0.325661	7.6515e-20	8.74702e-16	NA	-57675	Distal Intergenic	NA
chr6	63254202	0.698252	0.301358	0.396894	7.74633e-20	8.8497e-16	NA	-455818	Distal Intergenic	NA
chr13	14820620	0.39271	0.915575	-0.522864	8.04859e-20	9.18908e-16	LOC304725	574996	Intron (NM_001329899/304725, intron 10 of 23)	similar to contactin associated protein-like 5 isoform 1
chr5	93651826	0.459276	0.903704	-0.444427	8.09373e-20	9.23465e-16	NA	-1612680	Distal Intergenic	NA
chr5	87008504	0.710532	0.0797441	0.630788	8.11297e-20	9.25064e-16	NA	241475	Distal Intergenic	NA
chr15	75839266	0.450621	0.929845	-0.479224	8.16388e-20	9.30269e-16	NA	1897508	Distal Intergenic	NA
chr4	146702431	0.977762	0.76813	0.209632	8.27378e-20	9.42185e-16	Atg7	104015	Intron (NM_001012097/312647, intron 17 of 17)	autophagy related 7
chr9	36395224	0.39271	0.918874	-0.526164	8.40857e-20	9.56918e-16	NA	748790	Distal Intergenic	NA
chr2	66648730	0.662256	0.93399	-0.271734	8.43402e-20	9.59197e-16	NA	-343582	Distal Intergenic	NA
chr4	89081700	0.801952	0.236787	0.565165	8.4628e-20	9.61852e-16	Herc3	2989	Promoter (2-3kb)	HECT and RLD domain containing E3 ubiquitin protein ligase 3
chr19	9152061	0.660579	0.128598	0.531981	8.5308e-20	9.68958e-16	NA	-435575	Distal Intergenic	NA
chr8	100357356	0.519626	0.912495	-0.392869	8.538e-20	9.69153e-16	NA	380022	Distal Intergenic	NA
chr7	36444226	0.139893	0.982876	-0.842983	8.6038e-20	9.75996e-16	NA	-35638	Distal Intergenic	NA
chr6	55223747	0.239314	0.766194	-0.52688	8.63459e-20	9.78861e-16	NA	-147990	Distal Intergenic	NA
chr16	44425072	0.443193	0.894141	-0.450948	8.67956e-20	9.83328e-16	NA	-1998796	Distal Intergenic	NA
chr5	119466536	0.718031	0.941087	-0.223056	8.7822e-20	9.9432e-16	NA	98307	Distal Intergenic	NA
chr10	11291814	0.417304	0.901862	-0.484558	8.81012e-20	9.95568e-16	NA	-46491	Distal Intergenic	NA
chr16	43184903	0.917436	0.157107	0.760329	8.8008e-20	9.95568e-16	NA	-1950808	Distal Intergenic	NA
chr4	142645541	0.367138	0.897674	-0.530536	8.80929e-20	9.95568e-16	Grm7	192925	Intron (NM_031040/81672, intron 1 of 9)	glutamate metabotropic receptor 7
chr8	1630799	0.503779	0.874452	-0.370673	9.05324e-20	1.02239e-15	Msantd4	127781	Intron (NM_001113184/29629, intron 9 of 16)	Myb/SANT DNA binding domain containing 4 with coiled-coils
chr19	48190064	0.552928	0.880782	-0.327853	9.24992e-20	1.04393e-15	NA	6683	Distal Intergenic	NA
chr7	80576479	0.326572	0.944391	-0.617819	9.28331e-20	1.04637e-15	Oxr1	-136893	Intron (NM_001197907/117520, intron 3 of 16)	oxidation resistance 1
chr1	135894505	0.823283	0.420442	0.402841	9.2806e-20	1.04637e-15	Slco3a1	178977	Intron (NM_177481/140915, intron 2 of 9)	solute carrier organic anion transporter family, member 3a1
chr16	58723884	0.77247	0.981239	-0.208768	9.33428e-20	1.05077e-15	NA	7788	Distal Intergenic	NA
chr4	138325505	0.588346	0.112688	0.475658	9.3288e-20	1.05077e-15	Il5ra	504266	Intron (NM_053879/116658, intron 4 of 24)	interleukin 5 receptor subunit alpha
chr15	54798017	0.47987	0.818678	-0.338808	9.34819e-20	1.05167e-15	NA	108185	Distal Intergenic	NA
chr4	60423609	0.67007	0.280991	0.389079	9.40426e-20	1.0573e-15	NA	-65047	Distal Intergenic	NA
chr9	59051628	0.437043	0.901065	-0.464022	9.4157e-20	1.05792e-15	NA	-969905	Distal Intergenic	NA
chr18	44182536	0.300184	0.738816	-0.438632	9.43246e-20	1.05913e-15	NA	-237263	Distal Intergenic	NA
chr3	32794852	0.339031	0.982557	-0.643525	9.5843e-20	1.07549e-15	NA	-153120	Distal Intergenic	NA
chrX	141566659	0.550834	0.92793	-0.377097	9.80906e-20	1.10002e-15	NA	-280432	Distal Intergenic	NA
chr2	36347794	0.659733	0.952142	-0.292409	9.82822e-20	1.10147e-15	NA	101166	Distal Intergenic	NA
chr4	41334970	0.482189	0.861968	-0.379779	9.87539e-20	1.10605e-15	NA	-29470	Distal Intergenic	NA
chr1	107318027	0.615002	0.933593	-0.318591	9.92875e-20	1.1108e-15	Gas2	54897	Intron (NM_001127504/499156, intron 5 of 6)	growth arrest-specific 2
chr13	19145601	0.641578	0.927254	-0.285676	1.01616e-19	1.13595e-15	NA	-2532910	Distal Intergenic	NA
chr14	98243302	0.593704	0.918362	-0.324658	1.0643e-19	1.18826e-15	NA	1537661	Distal Intergenic	NA
chr6	105649725	0.536444	0.905232	-0.368788	1.06396e-19	1.18826e-15	Pcnx1	38269	Intron (NM_001170347/314288, intron 2 of 35)	pecanex 1
chr5	36423028	0.682983	0.972799	-0.289816	1.06652e-19	1.18999e-15	NA	-132050	Distal Intergenic	NA
chr2	57158575	0.439137	0.936708	-0.497571	1.08435e-19	1.20912e-15	Wdr70	37946	Intron (NM_001013909/294783, intron 5 of 17)	WD repeat domain 70
chr1	154965291	0.901568	0.53501	0.366558	1.10426e-19	1.23055e-15	NA	-182512	Distal Intergenic	NA
chr1	237756623	0.72922	0.171811	0.557409	1.11557e-19	1.24158e-15	NA	153378	Distal Intergenic	NA
chr7	88162832	0.511464	0.0320445	0.479419	1.11511e-19	1.24158e-15	NA	2155388	Distal Intergenic	NA
chr1	264427858	0.584261	0.906973	-0.322712	1.14031e-19	1.26833e-15	NA	-76732	Distal Intergenic	NA
chr13	57480704	0.622147	0.901338	-0.279191	1.14183e-19	1.26922e-15	Kcnt2	349309	Intron (NM_198762/304827, intron 25 of 27)	potassium sodium-activated channel subfamily T member 2
chrX	55768645	0.179912	0.728266	-0.548354	1.18194e-19	1.31297e-15	Mageb7	-828756	Intron (NM_177935/317553, intron 4 of 9)	melanoma antigen, family B, 7
chr4	44954867	0.596541	0.976627	-0.380086	1.1836e-19	1.31399e-15	Capza2	18577	Intron (NM_001009180/493810, intron 4 of 9)	capping actin protein of muscle Z-line subunit alpha 2
chr2	130734885	0.522838	0.90504	-0.382202	1.18749e-19	1.31749e-15	NA	-76683	Distal Intergenic	NA
chr2	70569726	0.935905	0.529558	0.406346	1.20244e-19	1.33323e-15	NA	1154332	Distal Intergenic	NA
chr6	88682725	0.295853	0.832251	-0.536398	1.21127e-19	1.34218e-15	Mdga2	609301	Intron (NM_199269/314180, intron 6 of 15)	MAM domain containing glycosylphosphatidylinositol anchor 2
chrX	113763310	0.796043	0.19842	0.597623	1.28546e-19	1.4235e-15	NA	-103432	Distal Intergenic	NA
chr2	89369712	0.39271	0.905256	-0.512546	1.32226e-19	1.46334e-15	NA	-58766	Distal Intergenic	NA
chr1	237137817	0.798005	0.214955	0.58305	1.32824e-19	1.46811e-15	NA	72064	Distal Intergenic	NA
chr2	92552354	0.372644	0.840062	-0.467419	1.32812e-19	1.46811e-15	tGap1	-7577	Promoter (7-8kb)	GTPase activating protein testicular GAP1
chr6	32789536	0.477336	0.808841	-0.331504	1.34722e-19	1.48817e-15	NA	-387289	Distal Intergenic	NA
chr9	17247266	0.729195	0.0943429	0.634852	1.39133e-19	1.53593e-15	Mrps18a	7578	Intron (NM_198756/301249, intron 2 of 5)	mitochondrial ribosomal protein S18A
chr2	152681420	0.239314	0.780286	-0.540972	1.40665e-19	1.55187e-15	NA	143126	Distal Intergenic	NA
chr2	221344631	0.404789	0.794797	-0.390008	1.41473e-19	1.55981e-15	NA	-244893	Distal Intergenic	NA
chr7	37554428	0.77336	0.990265	-0.216905	1.42684e-19	1.57219e-15	NA	-258402	Distal Intergenic	NA
chr5	68919692	0.600447	0.888382	-0.287935	1.44373e-19	1.5898e-15	NA	10861	Distal Intergenic	NA
chr10	22706895	0.663275	0.241145	0.422131	1.46017e-19	1.60691e-15	NA	-711203	Distal Intergenic	NA
chr11	24898571	0.494831	0.893994	-0.399163	1.46574e-19	1.61203e-15	NA	180168	Distal Intergenic	NA
chr4	88582466	0.263777	0.661483	-0.397707	1.46999e-19	1.61571e-15	Pigy	-1775	Promoter (1-2kb)	phosphatidylinositol glycan anchor biosynthesis, class Y
chr2	74906224	0.434241	0.80013	-0.365888	1.48544e-19	1.63167e-15	NA	2726401	Distal Intergenic	NA
chr11	24552884	0.579951	0.125353	0.454598	1.49107e-19	1.63684e-15	App	88822	Intron (NM_019288/54226, intron 3 of 17)	amyloid beta precursor protein
chr3	22904256	0.262078	0.935112	-0.673034	1.49762e-19	1.64301e-15	Psmb7	47461	Intron (NM_053532/85492, intron 6 of 7)	proteasome subunit beta 7
chr17	77436981	0.635828	0.879231	-0.243404	1.4989e-19	1.6434e-15	NA	90906	Distal Intergenic	NA
chr11	35497600	0.0657989	0.75	-0.684201	1.51256e-19	1.65735e-15	NA	-70581	Distal Intergenic	NA
chrX	46305188	0.345356	0.869111	-0.523755	1.5235e-19	1.6683e-15	NA	-499019	Distal Intergenic	NA
chr4	146608217	0.295225	0.0752334	0.219992	1.52573e-19	1.6697e-15	Atg7	9801	Intron (NM_001012097/312647, intron 5 of 17)	autophagy related 7
chr3	143265901	0.881808	0.386953	0.494854	1.52732e-19	1.67041e-15	NA	-42357	Distal Intergenic	NA
chr2	7531368	0.475205	0.888207	-0.413001	1.53094e-19	1.67334e-15	NA	-1201798	Distal Intergenic	NA
chr2	181482487	0.459276	0.895657	-0.436381	1.53292e-19	1.67447e-15	NA	49490	Distal Intergenic	NA
chr9	41630630	0.367138	0.883911	-0.516774	1.54201e-19	1.68258e-15	NA	282183	Distal Intergenic	NA
chr8	79350547	0.814735	0.0961996	0.718535	1.54225e-19	1.68258e-15	Nedd4	27139	Intron (NM_012986/25489, intron 6 of 28)	neural precursor cell expressed, developmentally down-regulated 4, E3 ubiquitin protein ligase
chr15	18099984	0.945782	0.474605	0.471178	1.57388e-19	1.71602e-15	Ptgdrl	-3945	Promoter (3-4kb)	prostaglandin D2 receptor
chr3	63040692	0.413105	0.889614	-0.476509	1.57495e-19	1.71614e-15	Pde11a	53841	Intron (NM_001127481/140928, intron 4 of 19)	phosphodiesterase 11A
chr8	99409882	0.724081	0.965582	-0.241502	1.59134e-19	1.73293e-15	NA	-153673	Distal Intergenic	NA
chr3	162728635	0.633272	0.90803	-0.274758	1.59873e-19	1.73991e-15	NA	144195	Distal Intergenic	NA
chr1	127350356	0.68728	0.241464	0.445816	1.62443e-19	1.76679e-15	NA	-12528	Distal Intergenic	NA
chr17	8713278	0.527559	0.114431	0.413128	1.64828e-19	1.79162e-15	NA	-93541	Distal Intergenic	NA
chr15	57069502	0.640936	0.947802	-0.306867	1.65205e-19	1.79462e-15	NA	-99137	Distal Intergenic	NA
chr1	194537816	0.633952	0.889669	-0.255716	1.67006e-19	1.81307e-15	NA	231702	Distal Intergenic	NA
chr4	144212632	0.927632	0.380189	0.547443	1.68886e-19	1.83236e-15	Lmcd1	19643	Intron (NM_001008562/494021, intron 1 of 5)	LIM and cysteine-rich domains 1
chr11	47255680	0.512087	0.905671	-0.393583	1.6995e-19	1.84164e-15	Nfkbiz	12338	Intron (NM_001107095/304005, intron 2 of 9)	NFKB inhibitor zeta
chr15	44941218	0.607162	0.928008	-0.320846	1.74525e-19	1.89006e-15	NA	-80623	Distal Intergenic	NA
chr9	25971486	0.685117	0.982249	-0.297133	1.74933e-19	1.89332e-15	NA	560817	Distal Intergenic	NA
chr1	230817789	0.513774	0.814282	-0.300508	1.78244e-19	1.92798e-15	NA	5989	Distal Intergenic	NA
chr14	61919142	0.388428	0.866766	-0.478338	1.79518e-19	1.94057e-15	Kctd8	239587	Intron (NM_001100172/364148, intron 1 of 1)	potassium channel tetramerization domain containing 8
chr2	8949029	0.944521	0.113042	0.831479	1.80865e-19	1.95393e-15	NA	215862	Distal Intergenic	NA
chr3	37849892	0.625563	0.33031	0.295253	1.87333e-19	2.02258e-15	NA	97541	Distal Intergenic	NA
chr18	36436092	0.743136	0.952633	-0.209497	1.8866e-19	2.03566e-15	Sh3rf2	65051	Intron (NM_001034187/307472, intron 4 of 8)	SH3 domain containing ring finger 2
chr11	2931707	0.674355	0.31131	0.363046	1.91916e-19	2.06952e-15	NA	285842	Distal Intergenic	NA
chr2	13498020	0.47046	0.813915	-0.343455	1.92268e-19	2.07206e-15	NA	-95079	Distal Intergenic	NA
chr15	38647542	0.887698	0.401598	0.4861	1.93816e-19	2.0862e-15	Phf11b	35931	Downstream (<1kb)	PHD finger protein 11B
chr20	40296988	0.856044	0.145539	0.710505	1.94256e-19	2.08967e-15	Hs3st5	60551	Intron (NM_001106392/294449, intron 2 of 5)	heparan sulfate-glucosamine 3-sulfotransferase 5
chr3	118207324	0.939385	0.0889519	0.850433	1.94634e-19	2.09245e-15	Galk2	62728	Intron (NM_001013919/296117, intron 5 of 9)	galactokinase 2
chr4	20195167	0.35614	0.9219	-0.56576	1.97055e-19	2.1172e-15	NA	-781648	Distal Intergenic	NA
chr15	68285767	0.228553	0.025394	0.203159	1.97718e-19	2.12184e-15	NA	729932	Distal Intergenic	NA
chr6	45155498	0.538345	0.96385	-0.425506	1.99446e-19	2.13899e-15	NA	473662	Distal Intergenic	NA
chr1	154196354	0.677594	0.963206	-0.285612	1.999e-19	2.14255e-15	Eed	19985	Intron (NM_001106278/293104, intron 9 of 11)	embryonic ectoderm development
chr17	22685269	0.629235	0.94005	-0.310815	2.01197e-19	2.15515e-15	LOC100362172	-7016	Promoter (7-8kb)	LRRGT00112-like
chr7	62708934	0.427168	0.804075	-0.376907	2.01437e-19	2.15641e-15	NA	336793	Distal Intergenic	NA
chr3	118021567	0.571563	0.96144	-0.389877	2.0186e-19	2.15964e-15	Secisbp2l	29835	Intron (NM_001168527/296115, intron 12 of 17)	SECIS binding protein 2-like
chr13	100226545	0.445701	0.810812	-0.365111	2.02251e-19	2.16121e-15	NA	12192	Distal Intergenic	NA
chr6	120398282	0.603591	0.878387	-0.274796	2.02193e-19	2.16121e-15	NA	878568	Distal Intergenic	NA
chr1	251371148	0.605154	0.166499	0.438655	2.04568e-19	2.18464e-15	Atad1	7989	Intron (NM_001035002/309532, intron 2 of 9)	ATPase family, AAA domain containing 1
chr5	82680398	0.566843	0.868557	-0.301714	2.05303e-19	2.19117e-15	NA	92974	Distal Intergenic	NA
chr4	137474752	0.484401	0.922736	-0.438335	2.0573e-19	2.1944e-15	NA	-310531	Distal Intergenic	NA
chr17	1934251	0.290666	0.913665	-0.622999	2.07089e-19	2.20757e-15	Cdk20	-1911	Promoter (1-2kb)	cyclin-dependent kinase 20
chr8	48446069	0.743783	0.22453	0.519254	2.08513e-19	2.22141e-15	C1qtnf5	2302	Promoter (2-3kb)	C1q and TNF related 5
chr17	8713265	0.527559	0.114431	0.413128	2.09364e-19	2.22913e-15	NA	-93528	Distal Intergenic	NA
chr2	6006935	0.701353	0.151356	0.549996	2.10649e-19	2.24147e-15	NA	-427041	Distal Intergenic	NA
chr19	57743342	0.493269	0.823011	-0.329741	2.13113e-19	2.26632e-15	NA	-28196	Distal Intergenic	NA
chr6	116318438	0.520457	0.89692	-0.376463	2.13397e-19	2.26798e-15	NA	-82746	Distal Intergenic	NA
chr10	87788242	0.279539	0.921526	-0.641987	2.20912e-19	2.34502e-15	NA	-44523	Distal Intergenic	NA
chr1	2432502	0.51048	0.899903	-0.389423	2.22356e-19	2.35894e-15	Ust	194972	Intron (NM_001108458/361450, intron 4 of 7)	uronyl-2-sulfotransferase
chr1	152884292	0.620148	0.245761	0.374387	2.23627e-19	2.371e-15	Tmem135	211887	Downstream (2-3kb)	transmembrane protein 135
chrX	143532400	0.39271	0.930715	-0.538004	2.28448e-19	2.42066e-15	NA	-15320	Distal Intergenic	NA
chr8	29045026	0.881808	0.425659	0.456149	2.28816e-19	2.42311e-15	NA	-408151	Distal Intergenic	NA
chr5	12563483	0.634253	0.127365	0.506887	2.30492e-19	2.4394e-15	St18	-54	Promoter (<=1kb)	ST18, C2H2C-type zinc finger
chr10	93729635	0.683469	0.94667	-0.2632	2.31714e-19	2.45087e-15	NA	-49661	Distal Intergenic	NA
chr9	107354081	0.39271	0.924347	-0.531636	2.32289e-19	2.45548e-15	NA	-1660724	Distal Intergenic	NA
chr5	81795877	0.737161	0.989592	-0.252431	2.35046e-19	2.48314e-15	Trim32	364277	Intron (NM_001271363/100361323, intron 5 of 22)	tripartite motif-containing 32
chr16	87691990	0.794401	0.253012	0.541389	2.35268e-19	2.484e-15	NA	1060839	Distal Intergenic	NA
chr4	58899413	0.443499	0.956081	-0.512582	2.40743e-19	2.5403e-15	NA	-23660	Distal Intergenic	NA
chr16	85885304	0.786768	0.249435	0.537333	2.41013e-19	2.54163e-15	NA	553438	Distal Intergenic	NA
chr8	70358051	0.39271	0.918825	-0.526115	2.42044e-19	2.55098e-15	NA	78282	Distal Intergenic	NA
chr8	49578067	0.518735	0.879506	-0.360771	2.44088e-19	2.57098e-15	Il10ra	-4357	Promoter (4-5kb)	interleukin 10 receptor subunit alpha
chrX	10860240	0.403686	0.946576	-0.54289	2.44704e-19	2.57594e-15	NA	48763	Distal Intergenic	NA
chr5	89892687	0.675322	0.93234	-0.257018	2.4592e-19	2.5872e-15	NA	389639	Distal Intergenic	NA
chr18	85643805	0.73397	0.315894	0.418076	2.47592e-19	2.60324e-15	NA	337027	Distal Intergenic	NA
chr13	67375425	0.670176	0.936827	-0.266651	2.48208e-19	2.60816e-15	NA	24195	Distal Intergenic	NA
chrX	50309513	0.279539	0.767683	-0.488145	2.48638e-19	2.61114e-15	NA	-289546	Distal Intergenic	NA
chr7	113406752	0.370965	0.790786	-0.419821	2.51082e-19	2.63523e-15	NA	530902	Distal Intergenic	NA
chr2	80009584	0.520147	0.868454	-0.348307	2.53121e-19	2.65506e-15	NA	-121981	Distal Intergenic	NA
chr15	73752265	0.677009	0.93635	-0.259341	2.53956e-19	2.66224e-15	NA	-1973232	Distal Intergenic	NA
chr4	17095676	0.39271	0.905353	-0.512643	2.57681e-19	2.69969e-15	NA	-36755	Distal Intergenic	NA
chr5	2652025	0.473011	0.81697	-0.34396	2.58207e-19	2.7036e-15	NA	18508	Distal Intergenic	NA
chr4	134965960	0.471129	0.968722	-0.497593	2.5838e-19	2.70381e-15	Cntn3	104009	Intron (NM_019329/54279, intron 3 of 21)	contactin 3
chr5	32937840	0.360409	0.917353	-0.556944	2.60158e-19	2.7208e-15	NA	-159813	Distal Intergenic	NA
chr20	34147966	0.47283	0.986621	-0.513791	2.61186e-19	2.72994e-15	Slc35f1	375652	Intron (NM_001109338/502421, intron 1 of 7)	solute carrier family 35, member F1
chr18	50086595	0.761589	0.161859	0.59973	2.63843e-19	2.75608e-15	NA	-149073	Distal Intergenic	NA
chr11	47255684	0.512087	0.905671	-0.393583	2.64124e-19	2.75739e-15	Nfkbiz	12342	Intron (NM_001107095/304005, intron 2 of 9)	NFKB inhibitor zeta
chr5	3794814	0.558361	0.964221	-0.40586	2.66641e-19	2.78202e-15	Trpa1	11567	Intron (NM_207608/312896, intron 2 of 26)	transient receptor potential cation channel, subfamily A, member 1
chr11	81200100	0.778671	0.385637	0.393034	2.6851e-19	2.79822e-15	NA	144387	Distal Intergenic	NA
chr8	32341044	0.728931	0.935093	-0.206162	2.68428e-19	2.79822e-15	NA	-12223	Distal Intergenic	NA
chr13	65810449	0.471129	0.961692	-0.490563	2.70567e-19	2.81799e-15	NA	259776	Distal Intergenic	NA
chr10	72501362	0.819923	0.519025	0.300898	2.77475e-19	2.88824e-15	Appbp2	43778	Downstream (1-2kb)	amyloid beta precursor protein binding protein 2
chr3	86095473	0.673005	0.905573	-0.232568	2.79296e-19	2.90549e-15	Lrrc4c	674304	Intron (NM_001107753/311236, intron 4 of 6)	leucine rich repeat containing 4C
chr18	81308511	0.766578	0.354695	0.411883	2.80793e-19	2.91935e-15	NA	181257	Distal Intergenic	NA
chr14	59069040	0.688203	0.963494	-0.275292	2.84984e-19	2.96118e-15	NA	254906	Distal Intergenic	NA
chr4	179786918	0.235923	0.807067	-0.571144	2.9236e-19	3.03604e-15	NA	-86788	Distal Intergenic	NA
chr14	100660559	0.7355	0.981626	-0.246126	2.94709e-19	3.05863e-15	NA	244914	Distal Intergenic	NA
chr6	45155521	0.538345	0.96385	-0.425506	2.97733e-19	3.08821e-15	NA	473639	Distal Intergenic	NA
chr10	62809237	0.559267	0.934009	-0.374741	3.02068e-19	3.13134e-15	Ssh2	5282	Intron (NM_001107024/303342, intron 1 of 13)	slingshot protein phosphatase 2
chr15	6301096	0.39271	0.912705	-0.519994	3.04282e-19	3.15244e-15	Zfp385d	286270	Intron (NM_001013992/305691, intron 3 of 7)	zinc finger protein 385D
chr9	57700927	0.533497	0.862608	-0.329111	3.05474e-19	3.16293e-15	NA	-2027223	Distal Intergenic	NA
chr1	103322612	0.390302	0.872524	-0.482222	3.06853e-19	3.17535e-15	Mrgprx3	863	Promoter (<=1kb)	MAS related GPR family member X3
chr7	36444220	0.139893	0.982876	-0.842983	3.09428e-19	3.20013e-15	NA	-35632	Distal Intergenic	NA
chr1	44435505	0.484295	0.916727	-0.432432	3.10116e-19	3.20537e-15	Cldn20	-11259	Exon (NM_181474/308140, exon 6 of 7)	claudin 20
chr4	10449138	0.571027	0.936001	-0.364974	3.16705e-19	3.27156e-15	Gsap	68693	Intron (NM_001107845/311984, intron 18 of 25)	gamma-secretase activating protein
chr2	65514477	0.32923	0.815565	-0.486335	3.18319e-19	3.28631e-15	NA	-1477835	Distal Intergenic	NA
chr9	94058271	0.685812	0.255569	0.430243	3.21577e-19	3.31801e-15	Alpi	142812	Intron (NM_001109007/367307, intron 14 of 24)	alkaline phosphatase, intestinal
chr2	111190331	0.704368	0.225619	0.478749	3.26365e-19	3.36545e-15	Nlgn1	602630	Intron (NM_053868/116647, intron 4 of 6)	neuroligin 1
chr1	245939911	0.36798	0.838989	-0.471009	3.26669e-19	3.36662e-15	Rfx3	170630	Intron (NM_001012172/361746, intron 4 of 15)	regulatory factor X3
chr6	79624885	0.943069	0.108367	0.834702	3.28757e-19	3.38617e-15	NA	-318442	Distal Intergenic	NA
chr4	23886027	0.632324	0.887045	-0.254721	3.32341e-19	3.42109e-15	NA	-167980	Distal Intergenic	NA
chr5	80782838	0.400474	0.797713	-0.397239	3.36171e-19	3.4585e-15	NA	-137782	Distal Intergenic	NA
chr3	144706248	0.461759	0.915289	-0.45353	3.4937e-19	3.59221e-15	NA	136746	Distal Intergenic	NA
chr4	93340910	0.174992	0.848186	-0.673195	3.54026e-19	3.63796e-15	NA	-727831	Distal Intergenic	NA
chr4	51826750	0.512425	0.900537	-0.388112	3.55343e-19	3.64937e-15	Gpr37	17477	Intron (NM_057201/117549, intron 1 of 1)	G protein-coupled receptor 37
chr1	10526963	0.411902	0.912905	-0.501003	3.59715e-19	3.69213e-15	NA	-1231266	Distal Intergenic	NA
chr19	8221905	0.265453	0.802634	-0.537181	3.62426e-19	3.7178e-15	NA	-1365731	Distal Intergenic	NA
chr18	68083176	0.314988	0.839266	-0.524278	3.64142e-19	3.73323e-15	NA	-325713	Distal Intergenic	NA
chr14	12524158	0.237189	0.662111	-0.424922	3.65041e-19	3.74029e-15	NA	-136586	Distal Intergenic	NA
chr2	44101749	0.593184	0.947877	-0.354693	3.76787e-19	3.85617e-15	NA	-25068	Distal Intergenic	NA
chr18	23749169	0.73397	0.239173	0.494796	3.76589e-19	3.85617e-15	Rit2	308747	Intron (NM_001013060/291713, intron 4 of 4)	Ras-like without CAAX 2
chr3	50200099	0.564754	0.88405	-0.319295	3.89183e-19	3.97843e-15	NA	-79707	Distal Intergenic	NA
chrX	40492314	0.514114	0.941948	-0.427834	3.94359e-19	4.02901e-15	Phex	32267	Intron (NM_013004/25512, intron 3 of 22)	phosphate regulating endopeptidase homolog, X-linked
chr3	95968520	0.783017	0.229678	0.553338	4.16921e-19	4.25705e-15	NA	-13533	Distal Intergenic	NA
chr5	114515215	0.233645	0.873806	-0.640161	4.24012e-19	4.32696e-15	Fggy	-1673	Promoter (1-2kb)	FGGY carbohydrate kinase domain containing
chr2	104823366	0.336209	0.925367	-0.589158	4.25803e-19	4.34273e-15	Hps3	7531	Intron (NM_001107664/310288, intron 4 of 16)	HPS3, biogenesis of lysosomal organelles complex 2 subunit 1
chr20	34402747	0.688981	0.976509	-0.287528	4.28373e-19	4.36643e-15	Pln	-230409	Intron (NM_001109338/502421, intron 7 of 7)	phospholamban
chr7	79575255	0.471129	0.962285	-0.491156	4.29279e-19	4.37169e-15	Zfpm2	103978	Intron (NM_001130501/314930, intron 1 of 6)	zinc finger protein, multitype 2
chrX	134986733	0.143058	0.877088	-0.73403	4.29384e-19	4.37169e-15	Sash3	7043	Intron (NM_001134992/317578, intron 1 of 7)	SAM and SH3 domain containing 3
chr15	58008140	0.267675	0.0429578	0.224717	4.32939e-19	4.40282e-15	Kctd4	-8097	Promoter (8-9kb)	potassium channel tetramerization domain containing 4
chr2	145180874	0.483272	0.0623478	0.420924	4.40744e-19	4.47962e-15	NA	5998	Distal Intergenic	NA
chr3	83295576	0.697337	0.934405	-0.237068	4.44994e-19	4.52022e-15	Ttc17	11013	Intron (NM_001107752/311224, intron 1 of 24)	tetratricopeptide repeat domain 17
chr7	36585851	0.607646	0.955693	-0.348046	4.5131e-19	4.58174e-15	Mrpl42	11610	Intron (NM_001106782/299743, intron 4 of 5)	mitochondrial ribosomal protein L42
chr13	105370090	0.571015	0.928384	-0.35737	4.55649e-19	4.62313e-15	NA	-38088	Distal Intergenic	NA
chr2	92464243	0.461043	0.824392	-0.363349	4.59129e-19	4.65577e-15	NA	-95688	Distal Intergenic	NA
chr19	49223005	0.411566	0.899148	-0.487582	4.59694e-19	4.65883e-15	NA	-63777	Distal Intergenic	NA
chr16	62548999	0.54568	0.875723	-0.330043	4.67972e-19	4.74001e-15	NA	-65704	Distal Intergenic	NA
chr16	14412979	0.601874	0.949761	-0.347887	4.75663e-19	4.81516e-15	NA	-30364	Distal Intergenic	NA
chr1	24656128	0.313647	0.845581	-0.531934	4.78927e-19	4.84542e-15	NA	-462561	Distal Intergenic	NA
chr5	14097055	0.748541	0.313953	0.434588	4.82343e-19	4.87719e-15	NA	270842	Distal Intergenic	NA
chr1	162124766	0.326572	0.967238	-0.640666	4.83363e-19	4.88472e-15	Gab2	41724	Intron (NM_053417/84477, intron 1 of 9)	GRB2-associated binding protein 2
chr14	53870631	0.759834	0.984774	-0.22494	4.94781e-19	4.99724e-15	NA	1210919	Distal Intergenic	NA
chr2	218838449	0.76323	0.269077	0.494153	4.99786e-19	5.04491e-15	Dph5	4415	Intron (NM_001017449/295394, intron 2 of 7)	diphthamide biosynthesis 5
chr9	18445467	0.583965	0.0989957	0.48497	5.07322e-19	5.11515e-15	NA	-43816	Distal Intergenic	NA
chr3	62988024	0.575478	0.988186	-0.412708	5.07164e-19	5.11515e-15	Pde11a	106509	Intron (NM_001127481/140928, intron 6 of 19)	phosphodiesterase 11A
chr3	23639446	0.388428	0.866556	-0.478128	5.17346e-19	5.21324e-15	NA	-128487	Distal Intergenic	NA
chr2	254813422	0.563939	0.949723	-0.385784	5.26852e-19	5.30601e-15	NA	-1796364	Distal Intergenic	NA
chr6	54151019	0.482551	0.84508	-0.362529	5.27735e-19	5.31142e-15	NA	-91900	Distal Intergenic	NA
chr8	29710463	0.644087	0.92973	-0.285643	5.27991e-19	5.31142e-15	Opcml	257285	Intron (NM_053848/116597, intron 1 of 6)	opioid binding protein/cell adhesion molecule-like
chr17	24431690	0.853665	0.591901	0.261765	5.40347e-19	5.43263e-15	Cd83	15039	Intron (NM_001108410/361226, intron 3 of 4)	CD83 molecule
chr1	157703982	0.663087	0.946874	-0.283787	5.45063e-19	5.47694e-15	Prcp	2893	Promoter (2-3kb)	prolylcarboxypeptidase
chr7	80578960	0.50805	0.913323	-0.405273	5.47408e-19	5.49738e-15	Oxr1	-134412	Intron (NM_001197907/117520, intron 3 of 16)	oxidation resistance 1
chr4	74590177	0.686551	0.25152	0.43503	5.487e-19	5.5041e-15	NA	-1415998	Distal Intergenic	NA
chr18	67484201	0.437627	0.0891092	0.348518	5.48402e-19	5.5041e-15	Dcc	145599	Intron (NM_012841/25311, intron 1 of 28)	DCC netrin 1 receptor
chr8	99444671	0.542811	0.95358	-0.410768	5.56493e-19	5.57594e-15	NA	-118884	Distal Intergenic	NA
chr8	26424862	0.239314	0.883488	-0.644174	5.56283e-19	5.57594e-15	2021-09-07	11629	Intron (NM_001113740/64551, intron 1 of 12)	septin 7
chr17	54146758	0.688005	0.918429	-0.230424	5.57773e-19	5.58561e-15	NA	-35088	Distal Intergenic	NA
chr16	43681356	0.546141	0.107279	0.438862	5.60169e-19	5.60643e-15	NA	-2447261	Distal Intergenic	NA
chr12	27262848	0.723342	0.962045	-0.238702	5.6588e-19	5.66038e-15	NA	-437670	Distal Intergenic	NA
chr4	40609322	0.674274	0.935264	-0.26099	5.76657e-19	5.76492e-15	NA	-188609	Distal Intergenic	NA
chr6	85816196	0.698947	0.96113	-0.262183	5.78046e-19	5.77555e-15	NA	406855	Distal Intergenic	NA
chr6	28369217	0.54777	0.942313	-0.394543	5.84292e-19	5.83136e-15	NA	-13731	Distal Intergenic	NA
chr2	228795596	0.478781	0.943997	-0.465215	5.94091e-19	5.92581e-15	NA	251178	Distal Intergenic	NA
chr16	60034644	0.167205	0.672599	-0.505394	5.9806e-19	5.96204e-15	NA	46041	Distal Intergenic	NA
chrX	53998772	0.939385	0.510135	0.42925	6.0534e-19	6.03121e-15	NA	-267914	Distal Intergenic	NA
chr3	101919887	0.367138	0.862239	-0.495101	6.07346e-19	6.0478e-15	NA	20761	Distal Intergenic	NA
chr4	151386320	0.69553	0.211175	0.484355	6.09e-19	6.06085e-15	Lrtm2	3868	Intron (NM_001191751/312668, intron 27 of 38)	leucine-rich repeats and transmembrane domains 2
chrX	145421377	0.506851	0.820684	-0.313833	6.29785e-19	6.26418e-15	NA	63824	Distal Intergenic	NA
chr14	68850673	0.611347	0.183394	0.427953	6.33674e-19	6.29932e-15	NA	-1119360	Distal Intergenic	NA
chr13	21970280	0.314988	0.895541	-0.580552	6.36325e-19	6.32212e-15	Cntnap5b	291768	Intron (NM_001047873/301650, intron 3 of 23)	contactin associated protein-like 5B
chr10	18253235	0.659273	0.153874	0.505399	6.44713e-19	6.40044e-15	Npm1	-162285	Intron (NM_001106994/303029, intron 14 of 27)	nucleophosmin 1
chr11	75448994	0.439957	0.913814	-0.473857	6.44932e-19	6.40044e-15	Mb21d2	14796	Intron (NM_001109056/498100, intron 1 of 1)	Mab-21 domain containing 2
chr8	52755832	0.498095	0.868886	-0.370791	6.45889e-19	6.40634e-15	Nxpe1	2821	Promoter (2-3kb)	neurexophilin and PC-esterase domain family, member 1
chr13	24629055	0.56149	0.906301	-0.344812	6.52441e-19	6.46771e-15	NA	-217424	Distal Intergenic	NA
chr7	78331824	0.700619	0.125338	0.575281	6.60834e-19	6.54723e-15	Rims2	-226876	Intron (NM_053945/116839, intron 3 of 28)	regulating synaptic membrane exocytosis 2
chr14	13206157	0.415086	0.938376	-0.52329	6.65003e-19	6.58485e-15	NA	-210573	Distal Intergenic	NA
chr6	86825822	0.5511	0.934708	-0.383608	6.71765e-19	6.64808e-15	Fkbp3	-3707	Promoter (3-4kb)	FK506 binding protein 3
chr17	18402747	0.73269	0.21297	0.519721	6.80942e-19	6.73513e-15	Fam8a1	19214	Intron (NM_001100470/25281, intron 17 of 21)	family with sequence similarity 8, member A1
chr13	105687312	0.33449	0.913732	-0.579242	6.85464e-19	6.77607e-15	Gpatch2	2825	Promoter (2-3kb)	G patch domain containing 2
chr5	53663760	0.943069	0.113042	0.830027	6.89883e-19	6.81594e-15	NA	818398	Distal Intergenic	NA
chr4	37260274	0.512995	0.94746	-0.434465	6.9672e-19	6.87965e-15	NA	980573	Distal Intergenic	NA
chr5	4390561	0.57499	0.156455	0.418535	7.04194e-19	6.94957e-15	NA	435334	Distal Intergenic	NA
chr17	80340876	0.0686127	0.783763	-0.715151	7.09141e-19	6.99449e-15	NA	-20195	Distal Intergenic	NA
chr7	86921166	0.939385	0.466327	0.473058	7.128e-19	7.02666e-15	NA	-2897961	Distal Intergenic	NA
chr7	101197789	0.638117	0.871826	-0.233708	7.19141e-19	7.08522e-15	LOC362921	21273	Downstream (<1kb)	Ac2-224
chr7	8409091	0.890624	0.302674	0.587951	7.22935e-19	7.11863e-15	NA	-95313	Distal Intergenic	NA
chr6	37093543	0.688329	0.925899	-0.23757	7.24182e-19	7.12694e-15	Vsnl1	28425	Intron (NM_012686/24877, intron 1 of 3)	visinin-like 1
chr6	114432922	0.511464	0.0469692	0.464495	7.35778e-19	7.23704e-15	NA	56520	Distal Intergenic	NA
chr10	11291742	0.417304	0.901862	-0.484558	7.37282e-19	7.2478e-15	NA	-46563	Distal Intergenic	NA
chr2	80728810	0.280252	0.853174	-0.572922	7.46668e-19	7.33599e-15	NA	-320138	Distal Intergenic	NA
chr17	30050543	0.613165	0.916287	-0.303122	7.5215e-19	7.38574e-15	NA	-155157	Distal Intergenic	NA
chr2	148706887	0.628337	0.904421	-0.276084	7.59182e-19	7.44653e-15	NA	15375	Distal Intergenic	NA
chr16	75050227	0.632973	0.902161	-0.269188	7.65012e-19	7.49955e-15	NA	7711	Distal Intergenic	NA
chr16	44345709	0.563939	0.942035	-0.378096	7.71377e-19	7.55777e-15	NA	-2078159	Distal Intergenic	NA
chr4	135631498	0.345356	0.904987	-0.559631	7.82128e-19	7.65886e-15	NA	-561528	Distal Intergenic	NA
chr5	145125263	0.3489	0.785024	-0.436124	7.8257e-19	7.65894e-15	Zmym1	-1403	Promoter (1-2kb)	zinc finger MYM-type containing 1
chr1	272524548	0.643789	0.919625	-0.275836	7.89344e-19	7.72096e-15	NA	-275235	Distal Intergenic	NA
chr4	32089551	0.575478	0.987929	-0.412451	7.92652e-19	7.74904e-15	Sem1	-1951	Promoter (1-2kb)	SEM1, 26S proteasome complex subunit
chr5	107893547	0.388428	0.89741	-0.508982	7.97422e-19	7.79136e-15	NA	-36162	Distal Intergenic	NA
chr10	2889751	0.688082	0.963222	-0.275141	8.05946e-19	7.8703e-15	NA	-289594	Distal Intergenic	NA
chr6	19255515	0.437022	0.917631	-0.480608	8.08686e-19	7.8927e-15	NA	284899	Distal Intergenic	NA
chr13	61371060	0.707759	0.128337	0.579422	8.11945e-19	7.92013e-15	NA	-60318	Distal Intergenic	NA
chr18	19487877	0.741624	0.971755	-0.230131	8.17784e-19	7.96451e-15	NA	-212604	Distal Intergenic	NA
chr4	24954449	0.551729	0.814355	-0.262626	8.17845e-19	7.96451e-15	NA	342262	Distal Intergenic	NA
chr4	16477332	0.722012	0.954747	-0.232735	8.177e-19	7.96451e-15	Cacna2d1	-346491	Intron (NM_020098/56768, intron 30 of 32)	calcium voltage-gated channel auxiliary subunit alpha2delta 1
chr6	76103371	0.558951	0.875226	-0.316275	8.23977e-19	8.0198e-15	RGD1305089	23491	Intron (NM_001106730/299050, intron 3 of 6)	similar to 1110008L16Rik protein
chr2	131969623	0.439137	0.923128	-0.483991	8.36591e-19	8.1381e-15	NA	-1311421	Distal Intergenic	NA
chr16	34721491	0.585157	0.952291	-0.367134	8.44372e-19	8.20927e-15	Galntl6	167525	Intron (NM_001135756/361142, intron 1 of 11)	polypeptide N-acetylgalactosaminyltransferase-like 6
chr9	32112839	0.525322	0.895331	-0.370009	8.48992e-19	8.24965e-15	NA	-90741	Distal Intergenic	NA
chr11	39818161	0.943943	0.538032	0.405912	8.49502e-19	8.25008e-15	NA	335753	Distal Intergenic	NA
chr20	7196981	0.498545	0.917692	-0.419147	8.66435e-19	8.40991e-15	Nudt3	11310	Intron (NM_001024243/294292, intron 1 of 4)	nudix hydrolase 3
chr9	70300773	0.825858	0.240848	0.585011	8.71425e-19	8.4537e-15	NA	149396	Distal Intergenic	NA
chr16	87691980	0.794401	0.253012	0.541389	8.73958e-19	8.47363e-15	NA	1060829	Distal Intergenic	NA
chr6	14316399	0.564121	0.887011	-0.32289	8.8069e-19	8.53422e-15	Nrxn1	875260	Intron (NM_021767/60391, intron 16 of 21)	neurexin 1
chr5	110579829	0.707759	0.0544935	0.653266	8.87986e-19	8.60021e-15	NA	-252889	Distal Intergenic	NA
chr13	28251490	0.465343	0.094664	0.370679	8.98083e-19	8.69324e-15	NA	362095	Distal Intergenic	NA
chr11	30777007	0.556465	0.86472	-0.308255	9.06926e-19	8.77404e-15	NA	116254	Distal Intergenic	NA
chr20	24959173	0.530341	0.106703	0.423638	9.0862e-19	8.78562e-15	NA	-1031130	Distal Intergenic	NA
chr11	40297611	0.265453	0.760661	-0.495207	9.12898e-19	8.82216e-15	NA	815203	Distal Intergenic	NA
chr6	44883051	0.407754	0.911271	-0.503517	9.18124e-19	8.86782e-15	NA	-521143	Distal Intergenic	NA
chr8	90500731	0.700619	0.235034	0.465585	9.19998e-19	8.88107e-15	NA	157424	Distal Intergenic	NA
chr6	53350512	0.179912	0.735438	-0.555526	9.2085e-19	8.88444e-15	NA	-21193	Distal Intergenic	NA
chr15	17181652	0.411902	0.896033	-0.484131	9.2736e-19	8.94237e-15	NA	-483185	Distal Intergenic	NA
chr13	75188839	0.511464	0.983963	-0.472499	9.45421e-19	9.11156e-15	Sec16b	13585	Intron (NM_053571/89868, intron 10 of 25)	SEC16 homolog B, endoplasmic reticulum export factor
chr11	6841830	0.606386	0.234529	0.371856	9.47281e-19	9.12239e-15	NA	-368338	Distal Intergenic	NA
chr4	44066519	0.719199	0.286981	0.432218	9.47576e-19	9.12239e-15	Tfec	70295	Intron (NM_022379/26296, intron 6 of 6)	transcription factor EC
chr10	73818655	0.382941	0.934216	-0.551275	9.53267e-19	9.17218e-15	NA	-31572	Distal Intergenic	NA
chr2	247105974	0.941379	0.35524	0.586139	9.56654e-19	9.19977e-15	Unc5c	60161	Intron (NM_199407/362049, intron 1 of 15)	unc-5 netrin receptor C
chr12	32427122	0.89806	0.587077	0.310983	9.63919e-19	9.26459e-15	Slc15a4	-326701	Intron (NM_198727/288750, intron 4 of 9)	solute carrier family 15 member 4
chr12	27996025	0.575478	0.984314	-0.408836	9.64597e-19	9.26607e-15	NA	-386305	Distal Intergenic	NA
chr1	235111088	0.569786	0.965732	-0.395945	9.66674e-19	9.27595e-15	NA	-55629	Distal Intergenic	NA
chr1	235111091	0.569786	0.965732	-0.395945	9.66674e-19	9.27595e-15	NA	-55626	Distal Intergenic	NA
chr1	8374469	0.49014	0.871264	-0.381124	9.73401e-19	9.33543e-15	NA	245115	Distal Intergenic	NA
chr6	72090515	0.747488	0.262403	0.485086	9.87905e-19	9.4694e-15	G2e3	-1678	Promoter (1-2kb)	G2/M-phase specific E3 ubiquitin protein ligase
chr5	109637129	0.835109	0.499198	0.335911	9.97816e-19	9.55922e-15	NA	-11330	Distal Intergenic	NA
chr1	4167941	0.939385	0.0935064	0.845879	1.00163e-18	9.59056e-15	NA	-156430	Distal Intergenic	NA
chr9	88632212	0.546426	0.86515	-0.318724	1.00468e-18	9.61458e-15	Agfg1	24704	Intron (NM_001135596/363266, intron 2 of 13)	ArfGAP with FG repeats 1
chr13	64555839	0.785693	0.992288	-0.206595	1.02082e-18	9.76377e-15	NA	-994833	Distal Intergenic	NA
chr8	100989385	0.39702	0.125631	0.271388	1.02436e-18	9.79231e-15	NA	1012051	Distal Intergenic	NA
chr5	43176475	0.945782	0.512251	0.433532	1.02826e-18	9.82423e-15	NA	-426427	Distal Intergenic	NA
chr6	32826654	0.565612	0.943618	-0.378006	1.03025e-18	9.83267e-15	NA	-350171	Distal Intergenic	NA
chr3	63206045	0.817501	0.44955	0.367951	1.02986e-18	9.83267e-15	Pde11a	5797	Intron (NM_001127480/140928, intron 3 of 21)	phosphodiesterase 11A
chr6	86825809	0.5511	0.934708	-0.383608	1.03344e-18	9.85777e-15	Fkbp3	-3694	Promoter (3-4kb)	FK506 binding protein 3
chr18	81348282	0.759328	0.294614	0.464714	1.0412e-18	9.92644e-15	NA	141486	Distal Intergenic	NA
chr3	128528140	0.380062	0.855962	-0.4759	1.05867e-18	1.00876e-14	NA	-73189	Distal Intergenic	NA
chr4	94634833	0.377135	0.687326	-0.310191	1.07917e-18	1.02774e-14	Grid2	566091	Intron (NM_024379/79220, intron 2 of 15)	glutamate ionotropic receptor delta type subunit 2
chr12	38984101	0.673432	0.907272	-0.233839	1.08439e-18	1.03215e-14	Orai1	11468	Intron (NM_001013982/304496, intron 3 of 3)	ORAI calcium release-activated calcium modulator 1
chr13	28251512	0.465343	0.094664	0.370679	1.08793e-18	1.03496e-14	NA	362117	Distal Intergenic	NA
chr3	29035530	0.589841	0.237931	0.35191	1.11006e-18	1.05545e-14	Arhgap15	408446	Intron (NM_001013917/295635, intron 10 of 13)	Rho GTPase activating protein 15
chr1	42169970	0.969313	0.363924	0.60539	1.11587e-18	1.0604e-14	Vip	469	Promoter (<=1kb)	vasoactive intestinal peptide
chr3	104396542	0.478781	0.982037	-0.503256	1.12726e-18	1.07065e-14	NA	354374	Distal Intergenic	NA
chr16	33595986	0.575368	0.845137	-0.269768	1.13095e-18	1.07358e-14	NA	-727306	Distal Intergenic	NA
chr1	193471312	0.825917	0.388093	0.437824	1.1454e-18	1.08671e-14	NA	46444	Distal Intergenic	NA
chr1	18760906	0.237487	0.836197	-0.59871	1.16275e-18	1.10258e-14	NA	615394	Distal Intergenic	NA
chr20	24276869	0.895348	0.423141	0.472207	1.16579e-18	1.10487e-14	NA	1363220	Distal Intergenic	NA
chr6	74115080	0.728324	0.977723	-0.249399	1.17522e-18	1.11321e-14	NA	561870	Distal Intergenic	NA
chr16	20954642	0.551893	0.163578	0.388315	1.18889e-18	1.12556e-14	Slc25a42	-7584	Promoter (7-8kb)	solute carrier family 25, member 42
chrX	27095626	0.942632	0.610962	0.33167	1.1897e-18	1.12573e-14	NA	79742	Distal Intergenic	NA
chr20	40018175	0.604065	0.964302	-0.360237	1.19108e-18	1.12643e-14	NA	-218261	Distal Intergenic	NA
chr1	30142084	0.86562	0.343603	0.522017	1.19983e-18	1.1341e-14	NA	226641	Distal Intergenic	NA
chr6	76132305	0.926154	0.569804	0.35635	1.20084e-18	1.13444e-14	RGD1305089	52425	Intron (NM_001106730/299050, intron 4 of 6)	similar to 1110008L16Rik protein
chr1	176140971	0.570681	0.152658	0.418023	1.24288e-18	1.17353e-14	NA	-245461	Distal Intergenic	NA
chr9	62091455	0.759833	0.988282	-0.228449	1.24806e-18	1.1778e-14	Plcl1	75343	Intron (NM_053456/84587, intron 1 of 5)	phospholipase C-like 1
chr9	121618001	0.551113	0.0736724	0.477441	1.24998e-18	1.17898e-14	NA	95122	Distal Intergenic	NA
chr10	84662907	0.607728	0.906077	-0.298349	1.26851e-18	1.19581e-14	NA	-23802	Distal Intergenic	NA
chr1	207017876	0.613916	0.966402	-0.352486	1.29351e-18	1.21873e-14	Dock1	117259	Intron (NM_001143858/309081, intron 21 of 51)	dedicator of cyto-kinesis 1
chr6	83262968	0.911949	0.58652	0.325429	1.30259e-18	1.22663e-14	Lrfn5	179228	Intron (NM_001108024/314164, intron 2 of 5)	leucine rich repeat and fibronectin type III domain containing 5
chr6	23900171	0.555788	0.958567	-0.402779	1.30803e-18	1.2311e-14	NA	142946	Distal Intergenic	NA
chr13	63378349	0.690164	0.928114	-0.237951	1.31126e-18	1.23349e-14	NA	-148136	Distal Intergenic	NA
chr6	55212508	0.636346	0.922719	-0.286373	1.33274e-18	1.25303e-14	NA	-159229	Distal Intergenic	NA
chr7	3514343	0.748012	0.969703	-0.22169	1.33946e-18	1.25867e-14	NA	-14646	Distal Intergenic	NA
chr10	47555933	0.623876	0.199051	0.424824	1.34196e-18	1.26035e-14	Aldh3a2	-9896	Promoter (9-10kb)	aldehyde dehydrogenase 3 family, member A2
chr5	108904198	0.946889	0.159152	0.787738	1.35016e-18	1.26738e-14	NA	625981	Distal Intergenic	NA
chr14	111787079	0.939385	0.0957184	0.843667	1.3537e-18	1.27004e-14	NA	-903276	Distal Intergenic	NA
chr15	71773740	0.578004	0.951319	-0.373315	1.35806e-18	1.27277e-14	Pcdh20	5292	3' UTR	protocadherin 20
chr15	71773750	0.578004	0.951319	-0.373315	1.35806e-18	1.27277e-14	Pcdh20	5282	3' UTR	protocadherin 20
chr17	80607874	0.538327	0.90427	-0.365942	1.36223e-18	1.27601e-14	Rsu1	-30536	Intron (NM_053332/80848, intron 61 of 67)	Ras suppressor protein 1
chr5	96634452	0.478781	0.948211	-0.469429	1.39425e-18	1.30531e-14	NA	-1752838	Distal Intergenic	NA
chr18	75003261	0.616812	0.931346	-0.314534	1.39885e-18	1.30892e-14	NA	-61872	Distal Intergenic	NA
chr2	229925561	0.582922	0.965807	-0.382885	1.40599e-18	1.3149e-14	NA	-206889	Distal Intergenic	NA
chr14	98260407	0.411902	0.864619	-0.452717	1.4156e-18	1.32304e-14	NA	1520556	Distal Intergenic	NA
chr2	255626256	0.623976	0.991617	-0.367641	1.41618e-18	1.32304e-14	NA	-983530	Distal Intergenic	NA
chr2	232290884	0.370445	0.836275	-0.46583	1.42527e-18	1.33082e-14	NA	-45565	Distal Intergenic	NA
chr10	22402051	0.918899	0.346289	0.57261	1.43057e-18	1.33507e-14	NA	-406359	Distal Intergenic	NA
chr3	135934770	0.686631	0.92366	-0.237029	1.43641e-18	1.33911e-14	NA	1001879	Distal Intergenic	NA
chr5	96116957	0.617961	0.926976	-0.309015	1.43591e-18	1.33911e-14	NA	-2270333	Distal Intergenic	NA
chr10	42038747	0.774066	0.982825	-0.208759	1.439e-18	1.34081e-14	NA	-402975	Distal Intergenic	NA
chr15	7738940	0.632117	0.969998	-0.337881	1.44369e-18	1.34447e-14	Ube2e2	336693	Intron (NM_001108371/361013, intron 1 of 3)	ubiquitin-conjugating enzyme E2E 2
chr18	18439595	0.54584	0.978895	-0.433055	1.44469e-18	1.3447e-14	NA	-359760	Distal Intergenic	NA
chr17	73037464	0.665292	0.102068	0.563224	1.45063e-18	1.34952e-14	NA	606647	Distal Intergenic	NA
chr3	66101468	0.645867	0.932819	-0.286952	1.47863e-18	1.37484e-14	NA	-91508	Distal Intergenic	NA
chr8	102352645	0.925111	0.464749	0.460363	1.48312e-18	1.37829e-14	Slc9a9	48550	Intron (NM_001271438/363115, intron 4 of 15)	solute carrier family 9 member A9
chr14	34679135	0.941379	0.108367	0.833012	1.48621e-18	1.38044e-14	NA	-48541	Distal Intergenic	NA
chr13	105610874	0.239314	0.753171	-0.513857	1.50086e-18	1.39331e-14	NA	-73612	Distal Intergenic	NA
chr9	58669372	0.724081	0.961755	-0.237675	1.50592e-18	1.39654e-14	NA	-1352161	Distal Intergenic	NA
chr13	57320066	0.426758	0.821245	-0.394487	1.53076e-18	1.41883e-14	Kcnt2	188671	Intron (NM_198762/304827, intron 12 of 27)	potassium sodium-activated channel subfamily T member 2
chr17	17191781	0.181858	0.832884	-0.651027	1.53946e-18	1.42616e-14	NA	-496655	Distal Intergenic	NA
chr2	215449462	0.611012	0.909692	-0.298679	1.54135e-18	1.42716e-14	NA	-77056	Distal Intergenic	NA
chr14	69673543	0.507872	0.890466	-0.382594	1.56248e-18	1.44596e-14	NA	-296490	Distal Intergenic	NA
chr2	217578545	0.367138	0.887551	-0.520413	1.57944e-18	1.4609e-14	NA	-384830	Distal Intergenic	NA
chr2	42240258	0.439137	0.913853	-0.474716	1.60642e-18	1.48462e-14	NA	329115	Distal Intergenic	NA
chr5	42263085	0.571603	0.975804	-0.404201	1.60691e-18	1.48462e-14	NA	-1339817	Distal Intergenic	NA
chr5	104656734	0.60661	0.88015	-0.27354	1.60845e-18	1.48462e-14	NA	-284332	Distal Intergenic	NA
chr1	102807381	0.176176	0.896338	-0.720162	1.60821e-18	1.48462e-14	Saa4	-27000	Downstream (2-3kb)	serum amyloid A4
chr2	232803790	0.659733	0.95069	-0.290957	1.62239e-18	1.49671e-14	NA	-558471	Distal Intergenic	NA
chr7	93065004	0.511755	0.917575	-0.40582	1.62565e-18	1.49894e-14	Ext1	-183612	Intron (NM_001130562/362910, intron 3 of 3)	exostosin glycosyltransferase 1
chr16	40807966	0.587189	0.897853	-0.310664	1.63704e-18	1.50865e-14	NA	-252788	Distal Intergenic	NA
chr7	81233900	0.919991	0.195277	0.724714	1.64843e-18	1.51835e-14	NA	-225246	Distal Intergenic	NA
chr6	145419885	0.463384	0.899858	-0.436474	1.65392e-18	1.52262e-14	NA	-126709	Distal Intergenic	NA
chr16	83786089	0.431227	0.852828	-0.421601	1.68979e-18	1.55483e-14	NA	-38425	Distal Intergenic	NA
chr6	53839609	0.725329	0.212418	0.512911	1.70115e-18	1.56447e-14	Hdac9	219509	Intron (NM_001200045/687001, intron 10 of 25)	histone deacetylase 9
chr8	104068485	0.511464	0.954949	-0.443485	1.7117e-18	1.57335e-14	NA	-38254	Distal Intergenic	NA
chr2	181212325	0.511464	0.968242	-0.456779	1.72423e-18	1.58404e-14	NA	-109532	Distal Intergenic	NA
chr9	62335941	0.3446	0.842811	-0.498211	1.7353e-18	1.59339e-14	Plcl1	319829	Intron (NM_053456/84587, intron 5 of 5)	phospholipase C-like 1
chr2	139142779	0.542811	0.962077	-0.419265	1.74358e-18	1.60016e-14	NA	-308914	Distal Intergenic	NA
chrX	113517837	0.925295	0.384697	0.540599	1.77051e-18	1.62404e-14	NA	6937	Distal Intergenic	NA
chr5	104096741	0.628769	0.133544	0.495225	1.78575e-18	1.63716e-14	NA	616974	Distal Intergenic	NA
chr4	42794315	0.5529	0.848858	-0.295958	1.79509e-18	1.64488e-14	Cftr	100657	Intron (NM_031506/24255, intron 12 of 26)	cystic fibrosis transmembrane conductance regulator
chr12	12103140	0.496765	0.776462	-0.279696	1.80867e-18	1.65646e-14	NA	-77593	Distal Intergenic	NA
chr13	48159018	0.695846	0.93191	-0.236063	1.80973e-18	1.65657e-14	Ikbke	-102624	Intron (NM_001134958/360840, intron 4 of 21)	inhibitor of nuclear factor kappa B kinase subunit epsilon
chr20	52110009	0.557801	0.909935	-0.352134	1.81534e-18	1.66084e-14	NA	1457264	Distal Intergenic	NA
chr9	82891262	0.590677	0.892596	-0.301919	1.82562e-18	1.66939e-14	NA	148234	Distal Intergenic	NA
chr1	222774602	0.295853	0.964114	-0.66826	1.83266e-18	1.67496e-14	Atl3	28579	Intron (NM_001044241/309187, intron 7 of 12)	atlastin GTPase 3
chr6	46795115	0.496241	0.843416	-0.347175	1.85023e-18	1.69014e-14	NA	-163127	Distal Intergenic	NA
chr6	88990101	0.48386	0.88915	-0.40529	1.85686e-18	1.69533e-14	Mdga2	301925	Intron (NM_199269/314180, intron 1 of 15)	MAM domain containing glycosylphosphatidylinositol anchor 2
chr4	104272036	0.511464	0.982249	-0.470785	1.89174e-18	1.72628e-14	NA	-677559	Distal Intergenic	NA
chr5	45664874	0.939385	0.0982291	0.841156	1.91045e-18	1.74155e-14	NA	-1521683	Distal Intergenic	NA
chrX	10540368	0.939385	0.0982291	0.841156	1.91045e-18	1.74155e-14	Usp9x	89912	Intron (NM_001135923/363445, intron 33 of 45)	ubiquitin specific peptidase 9, X-linked
chr2	218149285	0.368455	0.738096	-0.369642	1.94626e-18	1.77329e-14	NA	185909	Distal Intergenic	NA
chr2	187746775	0.263138	0.725959	-0.46282	1.94765e-18	1.77364e-14	Bglap	-4027	Promoter (4-5kb)	bone gamma-carboxyglutamate protein
chrX	77692685	0.314988	0.838493	-0.523504	2.00744e-18	1.82715e-14	NA	-17317	Distal Intergenic	NA
chr1	6177304	0.303097	0.784061	-0.480964	2.04049e-18	1.85628e-14	NA	728346	Distal Intergenic	NA
chr20	11533724	0.480874	0.93345	-0.452577	2.04566e-18	1.86002e-14	NA	12321	Distal Intergenic	NA
chr18	2307239	0.478781	0.964381	-0.4856	2.05731e-18	1.86965e-14	NA	-108581	Distal Intergenic	NA
chr9	77227869	0.292264	0.695194	-0.402931	2.06789e-18	1.8783e-14	Spag16	200243	Intron (NM_001134728/501158, intron 2 of 8)	sperm associated antigen 16
chr1	185468446	0.943522	0.536016	0.407507	2.07308e-18	1.88169e-14	Plekha7	40846	Intron (NM_001144861/499249, intron 1 of 7)	pleckstrin homology domain containing A7
chr1	199821541	0.295853	0.824932	-0.529078	2.07375e-18	1.88169e-14	Rgs10	1844	Promoter (1-2kb)	regulator of G-protein signaling 10
chr5	2566365	0.654549	0.925128	-0.270579	2.08804e-18	1.89369e-14	NA	65539	Distal Intergenic	NA
chr10	23094699	0.367138	0.875011	-0.507874	2.10085e-18	1.90433e-14	NA	-566313	Distal Intergenic	NA
chr16	89096941	0.465982	0.944143	-0.478161	2.10458e-18	1.90673e-14	NA	-1228255	Distal Intergenic	NA
chrX	15830736	0.629072	0.157896	0.471177	2.1259e-18	1.92506e-14	NA	-62238	Distal Intergenic	NA
chr7	53377334	0.314684	0.928836	-0.614153	2.13959e-18	1.93647e-14	NA	101658	Distal Intergenic	NA
chr13	75869518	0.234631	0.916184	-0.681553	2.16112e-18	1.95495e-14	NA	179844	Distal Intergenic	NA
chr5	114515198	0.187986	0.839618	-0.651632	2.16957e-18	1.96159e-14	Fggy	-1690	Promoter (1-2kb)	FGGY carbohydrate kinase domain containing
chr11	47255711	0.512087	0.905671	-0.393583	2.21847e-18	2.00478e-14	Nfkbiz	12369	Intron (NM_001107095/304005, intron 2 of 9)	NFKB inhibitor zeta
chr11	77171808	0.410609	0.770427	-0.359818	2.22049e-18	2.00557e-14	NA	-293772	Distal Intergenic	NA
chr10	103117753	0.572047	0.913547	-0.3415	2.24583e-18	2.02743e-14	NA	-80670	Distal Intergenic	NA
chr9	118708169	0.435833	0.81332	-0.377487	2.27049e-18	2.04865e-14	Dlgap1	121983	Intron (NM_022946/65040, intron 1 of 12)	DLG associated protein 1
chr18	26268512	0.612951	0.976939	-0.363988	2.28749e-18	2.06293e-14	NA	-57067	Distal Intergenic	NA
chr3	45875913	0.464678	0.944969	-0.48029	2.29312e-18	2.06696e-14	Wdsub1	79541	Intron (NM_001002854/311055, intron 13 of 25)	WD repeat, sterile alpha motif and U-box domain containing 1
chr16	4718063	0.388428	0.846238	-0.45781	2.32224e-18	2.09214e-14	NA	248612	Distal Intergenic	NA
chr1	143671632	0.310826	0.853348	-0.542522	2.34066e-18	2.10766e-14	Tm6sf1	14025	Intron (NM_001108490/361600, intron 2 of 10)	transmembrane 6 superfamily member 1
chr10	19563229	0.801873	0.3196	0.482273	2.34626e-18	2.11163e-14	NA	89643	Distal Intergenic	NA
chr15	96022288	0.626894	0.927013	-0.30012	2.34858e-18	2.11264e-14	NA	-508029	Distal Intergenic	NA
chr2	48125754	0.544279	0.84437	-0.300091	2.35385e-18	2.11631e-14	NA	375462	Distal Intergenic	NA
chr8	106020061	0.750294	0.232386	0.517908	2.37186e-18	2.13141e-14	Clstn2	16633	Intron (NM_134377/171394, intron 1 of 17)	calsyntenin 2
chr6	88265684	0.265453	0.775467	-0.510014	2.38537e-18	2.14247e-14	NA	1026342	Distal Intergenic	NA
chr16	6613023	0.464078	0.958465	-0.494387	2.41456e-18	2.16758e-14	Tkt	3353	Intron (NM_022592/64524, intron 2 of 14)	transketolase
chr3	123735877	0.360721	0.852269	-0.491548	2.42545e-18	2.17626e-14	Cdc25b	4338	Exon (NM_133572/171103, exon 8 of 20)	cell division cycle 25B
chr2	137901828	0.412257	0.781724	-0.369467	2.44161e-18	2.18965e-14	NA	-292307	Distal Intergenic	NA
chr7	22977262	0.324415	0.743398	-0.418984	2.5371e-18	2.27298e-14	NA	-34103	Distal Intergenic	NA
chr19	19296603	0.651884	0.95665	-0.304766	2.5412e-18	2.2755e-14	Cyld	27213	Intron (NM_001017380/312937, intron 8 of 19)	CYLD lysine 63 deubiquitinase
chr9	18155217	0.134936	0.667069	-0.532133	2.55244e-18	2.2844e-14	NA	205453	Distal Intergenic	NA
chr11	26129686	0.383461	0.729424	-0.345963	2.55734e-18	2.28763e-14	NA	-673053	Distal Intergenic	NA
chr13	45235995	0.653277	0.935098	-0.281821	2.5753e-18	2.30253e-14	NA	82860	Distal Intergenic	NA
chr11	17050856	0.670328	0.93603	-0.265703	2.58635e-18	2.31124e-14	NA	68725	Distal Intergenic	NA
chr2	105108195	0.733693	0.950971	-0.217278	2.60461e-18	2.32638e-14	NA	-18513	Distal Intergenic	NA
chr9	92872779	0.622033	0.939537	-0.317505	2.62019e-18	2.33911e-14	Cab39	38422	Intron (NM_001106924/301574, intron 2 of 7)	calcium binding protein 39
chr9	88994232	0.699191	0.948808	-0.249617	2.63839e-18	2.35418e-14	Daw1	29702	Intron (NM_001025025/363267, intron 10 of 12)	dynein assembly factor with WD repeats 1
chr13	16074221	0.344693	0.704977	-0.360284	2.64009e-18	2.35451e-14	NA	-678604	Distal Intergenic	NA
chr5	51422143	0.514974	0.862552	-0.347578	2.64312e-18	2.35602e-14	NA	216017	Distal Intergenic	NA
chr10	11291753	0.417304	0.901862	-0.484558	2.65625e-18	2.36653e-14	NA	-46552	Distal Intergenic	NA
chr8	8199270	0.716494	0.944431	-0.227937	2.66706e-18	2.37497e-14	Cntn5	325372	Intron (NM_053746/114589, intron 5 of 22)	contactin 5
chr10	11291761	0.417304	0.901862	-0.484558	2.67401e-18	2.37995e-14	NA	-46544	Distal Intergenic	NA
chr9	62792223	0.411902	0.885509	-0.473607	2.6952e-18	2.39761e-14	NA	499126	Distal Intergenic	NA
chr10	11291770	0.417304	0.901862	-0.484558	2.7087e-18	2.40841e-14	NA	-46535	Distal Intergenic	NA
chr10	3049440	0.360827	0.813514	-0.452687	2.71156e-18	2.40974e-14	NA	-129905	Distal Intergenic	NA
chr2	153954370	0.319751	0.742432	-0.42268	2.72034e-18	2.41633e-14	NA	78894	Distal Intergenic	NA
chr10	11291847	0.417304	0.901862	-0.484558	2.73191e-18	2.42538e-14	NA	-46458	Distal Intergenic	NA
chr4	31281063	0.417576	0.875117	-0.457541	2.74943e-18	2.43971e-14	NA	-106356	Distal Intergenic	NA
chr18	14315817	0.704593	0.961509	-0.256916	2.77391e-18	2.4602e-14	NA	-299104	Distal Intergenic	NA
chr7	90407325	0.627808	0.888226	-0.260418	2.87872e-18	2.55188e-14	NA	-89104	Distal Intergenic	NA
chr16	33569997	0.939385	0.502068	0.437317	2.91915e-18	2.58643e-14	NA	-701317	Distal Intergenic	NA
chr9	48525485	0.941379	0.113042	0.828337	3.01011e-18	2.66366e-14	NA	-510431	Distal Intergenic	NA
chr10	40743700	0.383601	0.841465	-0.457863	3.01084e-18	2.66366e-14	Sparc	20440	Intron (NM_012656/24791, intron 9 of 9)	secreted protein acidic and cysteine rich
chr16	26650028	0.941379	0.113042	0.828337	3.01011e-18	2.66366e-14	Tmem192	-7511	Promoter (7-8kb)	transmembrane protein 192
chr17	72901115	0.509032	0.896406	-0.387374	3.03527e-18	2.68393e-14	NA	470298	Distal Intergenic	NA
chr5	120001136	0.439224	0.867481	-0.428257	3.0559e-18	2.70082e-14	Jak1	82767	Intron (NM_053466/84598, intron 11 of 24)	Janus kinase 1
chr13	9075267	0.40418	0.78852	-0.384339	3.0749e-18	2.71625e-14	NA	-389638	Distal Intergenic	NA
chr5	95748272	0.496614	0.849942	-0.353328	3.13111e-18	2.76373e-14	NA	-2639018	Distal Intergenic	NA
chr1	165608752	0.68023	0.174484	0.505746	3.13177e-18	2.76373e-14	Mrpl48	-2377	Promoter (2-3kb)	mitochondrial ribosomal protein L48
chr18	7142606	0.379704	0.948532	-0.568828	3.13932e-18	2.76902e-14	NA	-61250	Distal Intergenic	NA
chr12	46916741	0.656567	0.13369	0.522877	3.14501e-18	2.77265e-14	Msi1	4172	Intron (NM_148890/259272, intron 3 of 11)	musashi RNA-binding protein 1
chr9	54838368	0.573042	0.87524	-0.302197	3.20957e-18	2.82646e-14	NA	-211825	Distal Intergenic	NA
chr15	926909	0.745244	0.274706	0.470539	3.21085e-18	2.82646e-14	Kcnma1	582706	Intron (NM_031828/83731, intron 21 of 30)	potassium calcium-activated channel subfamily M alpha 1
chr8	89833120	0.439137	0.920683	-0.481546	3.22072e-18	2.83375e-14	NA	463703	Distal Intergenic	NA
chr10	64805378	0.491373	0.900825	-0.409452	3.24582e-18	2.85441e-14	NA	42467	Distal Intergenic	NA
chr2	84218484	0.624927	0.920977	-0.29605	3.25059e-18	2.85718e-14	NA	-57399	Distal Intergenic	NA
chr2	69606164	0.659733	0.959647	-0.299914	3.26179e-18	2.8656e-14	Cdh10	190770	Intron (NM_001168631/29181, intron 5 of 11)	cadherin 10
chr9	121618105	0.551113	0.0736724	0.477441	3.29959e-18	2.89737e-14	NA	95018	Distal Intergenic	NA
chr11	71273890	0.704517	0.984167	-0.279649	3.30485e-18	2.90055e-14	NA	51269	Distal Intergenic	NA
chr17	62827937	0.604435	0.918091	-0.313656	3.34671e-18	2.93583e-14	NA	-171728	Distal Intergenic	NA
chr1	41825055	0.284276	0.836378	-0.552102	3.38929e-18	2.97171e-14	NA	-296516	Distal Intergenic	NA
chr14	60744686	0.560275	0.919228	-0.358954	3.40315e-18	2.98238e-14	NA	-19638	Distal Intergenic	NA
chr9	62195117	0.39271	0.900827	-0.508116	3.45313e-18	3.02469e-14	Plcl1	179005	Intron (NM_053456/84587, intron 1 of 5)	phospholipase C-like 1
chr3	101120695	0.708828	0.317326	0.391501	3.46958e-18	3.03759e-14	Ccdc34	-35516	Intron (NM_173328/286994, intron 2 of 17)	coiled-coil domain containing 34
chr4	147777810	0.396343	0.957142	-0.560799	3.54557e-18	3.10258e-14	Ift122	21143	Intron (NM_001009416/312651, intron 5 of 17)	intraflagellar transport 122
chr13	13441243	0.204647	0.639229	-0.434582	3.58269e-18	3.13351e-14	NA	1954373	Distal Intergenic	NA
chr1	129746978	0.949018	0.552063	0.396954	3.58531e-18	3.13425e-14	NA	29297	Distal Intergenic	NA
chr2	169698817	0.482879	0.868176	-0.385297	3.59469e-18	3.1409e-14	NA	602530	Distal Intergenic	NA
chr13	45099639	0.88824	0.389995	0.498245	3.62185e-18	3.16307e-14	Dars	28175	Exon (NM_053799/116483, exon 5 of 16)	aspartyl-tRNA synthetase
chr15	95229922	0.516754	0.0819175	0.434836	3.62394e-18	3.16333e-14	NA	284336	Distal Intergenic	NA
chr14	46157658	0.295795	0.742717	-0.446922	3.63051e-18	3.16751e-14	NA	-22888	Distal Intergenic	NA
chr6	19397721	0.521063	0.848687	-0.327624	3.65319e-18	3.18572e-14	NA	427105	Distal Intergenic	NA
chr7	94082319	0.582559	0.898065	-0.315506	3.68996e-18	3.2162e-14	NA	-48532	Distal Intergenic	NA
chr15	8637066	0.651929	0.0685215	0.583408	3.71422e-18	3.23416e-14	NA	-93804	Distal Intergenic	NA
[truncated: 63,205 more rows]

## Sheet: IR v UA
chr	pos	Mean Methyl IR	Mean Methyl UA	diff	pval	fdr	Symbol	Distance to TSS	Annotation	Gene Name
chr13	57711914	0.142802	0.917224	-0.774422	3.09411e-144	5.44562e-137	NA	580519	Distal Intergenic	NA
chr6	61330438	0.40232	0.981986	-0.579666	8.47602e-112	7.45888e-105	NA	74753	Distal Intergenic	NA
chr11	50016117	0.247823	0.945103	-0.69728	1.68844e-110	9.90551e-104	NA	-307011	Distal Intergenic	NA
chr13	59136005	0.290237	0.932557	-0.64232	7.91107e-101	3.48086e-94	NA	-1299940	Distal Intergenic	NA
chr2	229946418	0.605339	0.0298883	0.57545	3.28598e-99	1.15666e-92	NA	-216595	Distal Intergenic	NA
chr2	26445748	0.393087	0.954977	-0.56189	5.34432e-99	1.56766e-92	NA	-25424	Distal Intergenic	NA
chr18	58772472	0.944542	0.111847	0.832694	3.23922e-89	8.1443e-83	NA	313778	Distal Intergenic	NA
chr3	66788072	0.948764	0.194151	0.754612	5.43225e-87	1.19509e-80	NA	115001	Distal Intergenic	NA
chr2	101801097	0.865625	0.0400174	0.825608	2.23257e-86	4.36591e-80	NA	-510505	Distal Intergenic	NA
chr5	133123270	0.0923928	0.651027	-0.558635	1.02701e-82	1.80754e-76	NA	602385	Distal Intergenic	NA
chr9	98165503	0.374242	0.960067	-0.585825	6.22426e-82	9.95879e-76	NA	-25325	Distal Intergenic	NA
chr3	54106253	0.239432	0.942039	-0.702607	5.29994e-81	7.77323e-75	NA	-147695	Distal Intergenic	NA
chr13	88935752	0.565161	0.994103	-0.428942	4.09403e-75	5.54267e-69	Nos1ap	8223	Intron (NM_138922/192363, intron 1 of 9)	nitric oxide synthase 1 adaptor protein
chr2	106398563	0.383176	0.967412	-0.584236	1.51144e-73	1.90009e-67	NA	-834490	Distal Intergenic	NA
chr6	120170957	0.383423	0.943157	-0.559734	1.88923e-73	2.2167e-67	NA	651243	Distal Intergenic	NA
chr8	115469061	0.574202	0.976991	-0.402789	3.91599e-73	4.30758e-67	Rad54l2	21578	Intron (NM_001134520/363135, intron 1 of 22)	RAD54 like 2
chr2	185943780	0.966892	0.211878	0.755014	1.4352e-71	1.48585e-65	Mab21l2	-90947	Intron (NM_001108555/361975, intron 42 of 54)	mab-21 like 2
chr11	76714177	0.939407	0.152733	0.786674	5.74756e-71	5.61982e-65	NA	90277	Distal Intergenic	NA
chr2	182876368	0.174835	0.981999	-0.807165	6.45074e-71	5.97541e-65	NA	-30307	Distal Intergenic	NA
chr9	18382704	0.170657	0.989555	-0.818897	2.95951e-69	2.60437e-63	NA	-106579	Distal Intergenic	NA
chr19	32325857	0.443877	0.952235	-0.508358	5.63979e-69	4.72667e-63	LOC498933	-18220	3' UTR	LOC498933
chr3	152053016	0.542996	0.995485	-0.452488	6.54757e-69	5.23804e-63	NA	-90690	Distal Intergenic	NA
chr6	8249093	0.752434	0.215089	0.537345	9.34702e-69	7.15248e-63	Ppm1b	28865	Intron (NM_001270620/24667, intron 2 of 7)	protein phosphatase, Mg2+/Mn2+ dependent, 1B
chr2	230143442	0.329943	0.908962	-0.57902	1.70946e-68	1.2536e-62	NA	-19571	Distal Intergenic	NA
chr17	53085299	0.328213	0.918138	-0.589925	1.11237e-67	7.8311e-62	RGD1308147	1974	Promoter (1-2kb)	similar to expressed sequence AW209491
chr2	140214419	0.570086	0.982383	-0.412297	1.38795e-67	9.3953e-62	NA	-72241	Distal Intergenic	NA
chr3	88806385	0.73614	0.992769	-0.256629	2.51836e-67	1.6416e-61	NA	1944669	Distal Intergenic	NA
chr4	18612464	0.174835	0.968596	-0.793761	5.04882e-67	3.17353e-61	NA	-217299	Distal Intergenic	NA
chr1	12511030	0.504859	0.984662	-0.479803	1.67752e-66	1.01808e-60	NA	-312332	Distal Intergenic	NA
chr5	36604548	0.736845	0.150027	0.586818	5.14222e-65	3.01676e-59	Fbxl4	49469	Intron (NM_001107919/313101, intron 6 of 8)	F-box and leucine-rich repeat protein 4
chr10	15602371	0.509256	0.973231	-0.463975	2.12028e-64	1.20377e-58	Hba1	1277	Promoter (1-2kb)	hemoglobin, alpha 1
chr7	59060542	0.351678	0.937044	-0.585366	4.65742e-64	2.56158e-58	Ptprr	20825	Intron (NM_053594/94202, intron 1 of 13)	protein tyrosine phosphatase, receptor type, R
chr5	32937840	0.360346	0.977183	-0.616837	1.46332e-63	7.80438e-58	NA	-159813	Distal Intergenic	NA
chr2	262564898	0.174835	0.988643	-0.813809	1.75615e-63	8.83092e-58	NA	-349341	Distal Intergenic	NA
chr1	240751103	0.174835	0.988643	-0.813809	1.75615e-63	8.83092e-58	Aldh1a7	-149314	Intron (NM_001191562/309407, intron 24 of 24)	aldehyde dehydrogenase family 1, subfamily A7
chr4	106776810	0.564692	0.992653	-0.427962	8.02724e-63	3.92442e-57	NA	-1524318	Distal Intergenic	NA
chr19	40802761	0.939407	0.214624	0.724782	2.20539e-62	1.04573e-56	NA	-87782	Distal Intergenic	NA
chr1	191925559	0.454271	0.956264	-0.501993	2.25783e-62	1.04573e-56	Cog7	23417	Intron (NM_001033889/293456, intron 6 of 16)	component of oligomeric golgi complex 7
chr2	218578685	0.469511	0.988073	-0.518562	5.45109e-62	2.45997e-56	NA	80075	Distal Intergenic	NA
chr14	51900603	0.38738	0.921132	-0.533752	6.78834e-62	2.98686e-56	NA	-437882	Distal Intergenic	NA
chr5	29490851	0.433359	0.916526	-0.483167	8.7029e-61	3.73587e-55	NA	-47528	Distal Intergenic	NA
chr4	98589321	0.397501	0.953126	-0.555625	1.27175e-60	5.32923e-55	Rpia	4342	Intron (NM_001108632/362383, intron 1 of 8)	ribose 5-phosphate isomerase A
chr6	82378403	0.865625	0.0339554	0.83167	1.3649e-60	5.58655e-55	NA	-705336	Distal Intergenic	NA
chr7	131100720	0.133548	0.913687	-0.780139	1.41162e-60	5.64648e-55	NA	-230192	Distal Intergenic	NA
chr4	173687801	0.617737	0.954819	-0.337082	1.58651e-60	6.2042e-55	NA	-44446	Distal Intergenic	NA
chr17	42429485	0.27943	0.994798	-0.715368	1.62156e-60	6.2042e-55	Ripor2	-7432	Promoter (7-8kb)	RHO family interacting cell polarization regulator 2
chr20	37133052	0.939407	0.233472	0.705934	9.71007e-60	3.6361e-54	NA	-452660	Distal Intergenic	NA
chr12	38140509	0.602535	0.992012	-0.389477	1.93646e-59	7.10033e-54	Gpr81	-4667	Promoter (4-5kb)	G protein-coupled receptor 81
chr15	9748617	0.395004	0.875884	-0.48088	2.26084e-59	8.12056e-54	NA	-371588	Distal Intergenic	NA
chr13	38101035	0.526995	0.991427	-0.464433	2.81172e-59	9.89724e-54	NA	-564969	Distal Intergenic	NA
chr14	29974958	0.0999225	0.972247	-0.872325	3.0682e-58	1.05883e-52	NA	356172	Distal Intergenic	NA
chr8	98699578	0.432491	0.926313	-0.493822	5.97937e-58	2.02378e-52	NA	38618	Distal Intergenic	NA
chr17	67524174	0.541763	0.987139	-0.445376	9.48893e-58	3.09268e-52	NA	380743	Distal Intergenic	NA
chr2	84534743	0.507657	0.987663	-0.480006	9.40592e-58	3.09268e-52	Ropn1l	-3551	Promoter (3-4kb)	rhophilin associated tail protein 1-like
chr2	142680930	0.353556	0.926112	-0.572556	1.38103e-57	4.41929e-52	Proser1	-5793	Promoter (5-6kb)	proline and serine rich 1
chr19	41122051	0.888712	0.0646206	0.824091	1.60108e-57	5.03195e-52	NA	-92845	Distal Intergenic	NA
chr4	163187694	0.685101	0.107076	0.578025	1.87644e-57	5.7939e-52	Clec9a	13221	3' UTR	C-type lectin domain containing 9A
chr1	226555288	0.301448	0.885591	-0.584143	7.74676e-57	2.35073e-51	Sdhaf2	17060	Intron (NM_001008371/361726, intron 3 of 3)	succinate dehydrogenase complex assembly factor 2
chr14	64349188	0.94309	0.067632	0.875458	1.77156e-56	5.28464e-51	NA	127607	Distal Intergenic	NA
chr7	83511389	0.865625	0.037441	0.828184	3.70443e-56	1.08663e-50	Ebag9	-53173	Intron (NM_001034931/314917, intron 67 of 77)	estrogen receptor binding site associated, antigen, 9
chr12	46672968	0.945803	0.186629	0.759174	4.60071e-56	1.32741e-50	Rab35	45386	Intron (NM_001191667/304537, intron 2 of 8)	RAB35, member RAS oncogene family
chr11	84122229	0.503393	0.988829	-0.485436	7.35079e-56	2.08667e-50	NA	-31970	Distal Intergenic	NA
chr5	152800640	0.383535	0.970719	-0.587184	1.91264e-55	5.34325e-50	Mtfr1l	-54052	Intron (NM_001108687/362625, intron 5 of 11)	mitochondrial fission regulator 1-like
chr18	63586684	0.504859	0.971369	-0.46651	3.24086e-55	8.91233e-50	NA	-98657	Distal Intergenic	NA
chr2	176549172	0.593686	0.973032	-0.379346	5.7465e-55	1.55597e-49	NA	1401344	Distal Intergenic	NA
chr19	30703607	0.253054	0.91794	-0.664886	5.83812e-55	1.55683e-49	NA	-90682	Distal Intergenic	NA
chr11	51200804	0.33653	0.885533	-0.549003	6.8702e-55	1.8047e-49	Cblb	1898	Promoter (1-2kb)	Cbl proto-oncogene B
chr7	65244417	0.773912	0.219563	0.554349	1.25289e-54	3.24278e-49	Hmga2	30990	Intron (NM_032070/84017, intron 3 of 4)	high mobility group AT-hook 2
chr18	33411690	0.239185	0.970777	-0.731593	7.33373e-54	1.87063e-48	Yipf5	2545	Promoter (2-3kb)	Yip1 domain family, member 5
chrX	138898754	0.29403	0.873781	-0.579751	2.50662e-53	6.30234e-48	Hs6st2	73929	Intron (NM_001191726/302489, intron 2 of 4)	heparan sulfate 6-O-sulfotransferase 2
chr8	87571321	0.893861	0.148324	0.745537	1.47285e-52	3.65101e-47	NA	84894	Distal Intergenic	NA
chr11	51443547	0.452061	0.966617	-0.514555	1.87516e-52	4.5837e-47	NA	-240844	Distal Intergenic	NA
chr2	255640648	0.50659	0.945166	-0.438576	4.41047e-52	1.06334e-46	NA	-969138	Distal Intergenic	NA
chr4	144609708	0.385784	0.903051	-0.517267	4.71186e-52	1.12066e-46	Rad18	10875	Exon (NM_001077673/362412, exon 4 of 13)	RAD18 E3 ubiquitin protein ligase
chr11	76783243	0.491094	0.968378	-0.477284	5.26803e-52	1.23623e-46	Ccdc50	21211	Intron (NM_182736/288022, intron 4 of 10)	coiled-coil domain containing 50
chr7	28245523	0.179691	0.88071	-0.701018	9.62034e-52	2.22786e-46	NA	-166674	Distal Intergenic	NA
chr1	236557594	0.378334	0.977761	-0.599427	1.23665e-51	2.82662e-46	NA	-22439	Distal Intergenic	NA
chr10	93557236	0.62093	0.129085	0.491845	1.71388e-51	3.8672e-46	Mrc2	36800	Intron (NM_001024687/498011, intron 2 of 29)	mannose receptor, C type 2
chr4	141206245	0.543545	0.989136	-0.445591	1.85898e-51	4.14152e-46	NA	319601	Distal Intergenic	NA
chr6	32946171	0.519128	0.988591	-0.469463	2.36676e-51	5.20686e-46	NA	-230654	Distal Intergenic	NA
chr1	250738712	0.711575	0.0682383	0.643337	2.67344e-51	5.80895e-46	Asah2	-107983	Intron (NM_181386/353229, intron 5 of 9)	N-acylsphingosine amidohydrolase 2
chrX	138060302	0.917687	0.0728353	0.844851	5.98982e-51	1.27013e-45	Stk26	13763	Intron (NM_001191736/317589, intron 2 of 11)	serine/threonine kinase 26
chrX	138060383	0.917687	0.0728353	0.844851	5.98982e-51	1.27013e-45	Stk26	13844	Intron (NM_001191736/317589, intron 2 of 11)	serine/threonine kinase 26
chr16	74384595	0.683456	0.135319	0.548137	6.86437e-51	1.43824e-45	Slc20a2	23434	Intron (NM_017223/29502, intron 1 of 10)	solute carrier family 20 member 2
chr16	69678847	0.971243	0.569732	0.401511	1.36974e-50	2.83615e-45	NA	220227	Distal Intergenic	NA
chr5	74223762	0.174835	0.982124	-0.807289	1.39528e-50	2.85545e-45	NA	-32595	Distal Intergenic	NA
chr10	22672192	0.829021	0.0481174	0.780903	2.39252e-50	4.84002e-45	NA	-676500	Distal Intergenic	NA
chr19	39500147	0.423008	0.935195	-0.512187	5.98154e-50	1.1963e-44	NA	-43100	Distal Intergenic	NA
chr14	65046218	0.939407	0.0505823	0.888825	6.36416e-50	1.25853e-44	NA	-503147	Distal Intergenic	NA
chr6	106727114	0.862013	0.0379726	0.82404	8.12165e-50	1.58823e-44	Dpf3	244135	Intron (NM_001191818/299186, intron 7 of 8)	double PHD fingers 3
chr10	85253493	0.475223	0.0435905	0.431633	8.46456e-50	1.6371e-44	Mrpl45	-4382	Promoter (4-5kb)	mitochondrial ribosomal protein L45
chr6	113002950	0.534462	0.0346118	0.49985	1.23802e-49	2.36838e-44	Nrxn3	869746	Intron (NM_053817/116508, intron 16 of 22)	neurexin 3
chr13	39939718	0.57898	0.977168	-0.398188	1.38136e-49	2.61418e-44	Dpp10	203491	Intron (NM_001012205/363972, intron 2 of 24)	dipeptidylpeptidase 10
chr11	52370399	0.308083	0.848233	-0.540151	1.48215e-49	2.77508e-44	NA	-710625	Distal Intergenic	NA
chr10	4605579	0.500797	0.948438	-0.447641	1.54355e-49	2.85962e-44	Txndc11	27110	Intron (NM_001127532/302899, intron 5 of 11)	thioredoxin domain containing 11
chr2	109946788	0.626303	0.0911018	0.535201	2.41854e-49	4.43399e-44	NA	-359574	Distal Intergenic	NA
chr2	224050064	0.218441	0.814948	-0.596507	2.91151e-49	5.28273e-44	NA	673035	Distal Intergenic	NA
chr11	7798155	0.324711	0.941264	-0.616553	3.33176e-49	5.98355e-44	NA	587986	Distal Intergenic	NA
chrX	113866007	0.266573	0.894218	-0.627645	3.39627e-49	6.0378e-44	NA	-82667	Distal Intergenic	NA
chr2	157785901	0.464465	0.907149	-0.442685	3.98417e-49	7.01213e-44	NA	-26063	Distal Intergenic	NA
chr10	85253462	0.475223	0.0435905	0.431633	4.05837e-49	7.07199e-44	Mrpl45	-4413	Promoter (4-5kb)	mitochondrial ribosomal protein L45
chr7	59754973	0.419854	0.944188	-0.524334	5.81586e-49	1.00352e-43	NA	-167588	Distal Intergenic	NA
chr1	37051569	0.699259	0.106477	0.592782	6.12797e-49	1.04711e-43	Adcy2	8496	Intron (NM_031007/81636, intron 1 of 23)	adenylate cyclase 2
chr5	73824192	0.226556	0.928975	-0.702419	6.64129e-49	1.12391e-43	NA	110131	Distal Intergenic	NA
chr16	53168753	0.466203	0.932677	-0.466473	8.93301e-49	1.49734e-43	NA	-789104	Distal Intergenic	NA
chr2	110101735	0.787068	0.992227	-0.205158	1.0514e-48	1.74571e-43	NA	-204627	Distal Intergenic	NA
chr5	71491265	0.322982	0.777597	-0.454614	1.41691e-48	2.33061e-43	NA	-612438	Distal Intergenic	NA
chr1	62135544	0.47501	0.906021	-0.43101	1.69624e-48	2.76424e-43	NA	-276493	Distal Intergenic	NA
chr2	261503825	0.111347	0.739139	-0.627792	1.83745e-48	2.96688e-43	NA	100785	Distal Intergenic	NA
chr13	31960044	0.130261	0.9694	-0.839138	1.92148e-48	3.07436e-43	NA	466971	Distal Intergenic	NA
chr14	18315166	0.525766	0.919295	-0.393529	2.41845e-48	3.83465e-43	NA	83312	Distal Intergenic	NA
chr13	93511002	0.309147	0.842582	-0.533435	2.64574e-48	4.15757e-43	Rgs7	24601	Intron (NM_019343/54296, intron 2 of 17)	regulator of G-protein signaling 7
chr2	14335639	0.763216	0.08088	0.682336	4.60377e-48	7.17045e-43	NA	364497	Distal Intergenic	NA
chr7	107797413	0.9414	0.0536635	0.887737	6.92844e-48	1.06965e-42	NA	-21712	Distal Intergenic	NA
chr14	29185534	0.20641	0.872497	-0.666087	7.42175e-48	1.13585e-42	NA	-329219	Distal Intergenic	NA
chr1	169965591	0.939407	0.0527656	0.886641	9.41306e-48	1.42818e-42	Olr190	-598	Promoter (<=1kb)	olfactory receptor 190
chr2	7170614	0.853171	0.123615	0.729556	9.73731e-48	1.46475e-42	NA	-1562552	Distal Intergenic	NA
chr4	5296642	0.576293	0.960105	-0.383812	1.2098e-47	1.80444e-42	NA	-347643	Distal Intergenic	NA
chr6	59812741	0.939407	0.295096	0.644311	1.28044e-47	1.89376e-42	NA	137844	Distal Intergenic	NA
chr9	1238588	0.961014	0.341075	0.619939	1.39208e-47	2.04171e-42	Tbc1d5	92888	Intron (NM_001134762/501088, intron 2 of 21)	TBC1 domain family, member 5
chr4	50565323	0.71102	0.0807324	0.630288	1.50219e-47	2.185e-42	NA	117980	Distal Intergenic	NA
chr15	8554719	0.373824	0.909521	-0.535697	1.76355e-47	2.54413e-42	NA	-176151	Distal Intergenic	NA
chr9	59998267	0.156547	0.873771	-0.717224	1.95851e-47	2.80241e-42	NA	-23266	Distal Intergenic	NA
chr10	22672184	0.829021	0.0481174	0.780903	2.18656e-47	3.1035e-42	NA	-676492	Distal Intergenic	NA
chr2	47194572	0.265345	0.940924	-0.675579	2.3786e-47	3.34906e-42	Pelo	73953	Intron (NM_030994/25118, intron 6 of 28)	pelota mRNA surveillance and ribosome rescue factor
chr3	57895418	0.507111	0.108538	0.398573	3.33568e-47	4.65935e-42	NA	77725	Distal Intergenic	NA
chr20	33787058	0.94309	0.055038	0.888052	3.96699e-47	5.49754e-42	Slc35f1	14744	Intron (NM_001109338/502421, intron 1 of 7)	solute carrier family 35, member F1
chr3	98243692	0.519393	0.0838685	0.435525	5.35303e-47	7.36039e-42	NA	-53861	Distal Intergenic	NA
chr13	56616538	0.860135	0.0381045	0.82203	6.82206e-47	9.30759e-42	F13b	17583	Intron (NM_001105956/289055, intron 8 of 11)	coagulation factor XIII B chain
chr6	84763109	0.703101	0.0341552	0.668945	7.94105e-47	1.06689e-41	NA	1459942	Distal Intergenic	NA
chrX	153761374	0.623386	0.988658	-0.365272	7.93084e-47	1.06689e-41	NA	-304364	Distal Intergenic	NA
chr4	82989863	0.088788	0.985781	-0.896993	9.38715e-47	1.25162e-41	NA	213117	Distal Intergenic	NA
chr3	108784344	0.557465	0.964502	-0.407037	1.03923e-46	1.37522e-41	NA	-10992	Distal Intergenic	NA
chr6	136661181	0.27943	0.981289	-0.701859	1.17644e-46	1.54517e-41	NA	-21097	Distal Intergenic	NA
chr8	56794849	0.466321	0.943905	-0.477584	1.23921e-46	1.61556e-41	NA	-97881	Distal Intergenic	NA
chr2	64705543	0.396042	0.983579	-0.587536	2.04288e-46	2.64373e-41	NA	-1458925	Distal Intergenic	NA
chr18	46995555	0.564774	0.959478	-0.394704	2.19032e-46	2.81384e-41	NA	-298736	Distal Intergenic	NA
chr5	6925844	0.101327	0.966695	-0.865368	2.89063e-46	3.68659e-41	NA	539820	Distal Intergenic	NA
chr1	30451538	0.432146	0.904198	-0.472052	3.68402e-46	4.66465e-41	NA	-230510	Distal Intergenic	NA
chr14	104623330	0.939407	0.0541615	0.885245	3.76726e-46	4.73597e-41	NA	-10913	Distal Intergenic	NA
chr10	35159964	0.966892	0.365895	0.600998	7.68547e-46	9.59318e-41	Scgb3a1	26403	Exon (NM_001013856/287249, exon 4 of 16)	secretoglobin, family 3A, member 1
chr15	81434387	0.174835	0.887262	-0.712427	9.16304e-46	1.1357e-40	NA	647137	Distal Intergenic	NA
chr9	1238585	0.961014	0.341075	0.619939	1.04037e-45	1.28045e-40	Tbc1d5	92885	Intron (NM_001134762/501088, intron 2 of 21)	TBC1 domain family, member 5
chrX	13361111	0.9414	0.0560192	0.885381	1.89597e-45	2.31729e-40	NA	-80446	Distal Intergenic	NA
chr3	153097286	0.618899	0.115764	0.503135	1.94258e-45	2.35788e-40	Ndrg3	1802	Promoter (1-2kb)	NDRG family member 3
chr4	57368221	0.281113	0.921348	-0.640235	2.76834e-45	3.33716e-40	Nrf1	31556	Intron (NM_001100708/312195, intron 1 of 11)	nuclear respiratory factor 1
chr1	77757909	0.520537	0.171291	0.349246	3.18189e-45	3.8096e-40	Crx	-6949	Promoter (6-7kb)	cone-rod homeobox
chr10	55097029	0.469103	0.944956	-0.475853	3.26742e-45	3.88557e-40	Pik3r6	-3602	Promoter (3-4kb)	phosphoinositide-3-kinase, regulatory subunit 6
chr8	81132471	0.542061	0.940565	-0.398504	4.07502e-45	4.81343e-40	NA	166737	Distal Intergenic	NA
chr1	112623947	0.731418	0.977357	-0.245939	6.81912e-45	8.00108e-40	Gabrg3	188006	Intron (NM_024370/79211, intron 3 of 9)	gamma-aminobutyric acid type A receptor gamma 3 subunit
chr2	105828223	0.51497	0.888835	-0.373865	7.92517e-45	9.23726e-40	NA	-603928	Distal Intergenic	NA
chr5	89694530	0.239185	0.985019	-0.745834	8.83863e-45	1.02342e-39	NA	587796	Distal Intergenic	NA
chr12	12254853	0.310104	0.946944	-0.63684	1.16206e-44	1.33674e-39	Baiap2l1	27839	Intron (NM_001034140/304282, intron 1 of 13)	BAI1-associated protein 2-like 1
chr16	31772530	0.489601	0.943052	-0.453451	1.44626e-44	1.65286e-39	NA	199976	Distal Intergenic	NA
chr4	4189134	0.314878	0.995242	-0.680364	1.71177e-44	1.94368e-39	Paxip1	229494	Intron (NM_022850/29272, intron 7 of 25)	PAX interacting protein 1
chr3	50882691	0.253054	0.932198	-0.679144	2.09491e-44	2.36349e-39	NA	171755	Distal Intergenic	NA
chr13	93553353	0.38177	0.955262	-0.573492	2.22891e-44	2.49865e-39	NA	-17749	Distal Intergenic	NA
chr3	134736901	0.38014	0.879508	-0.499368	2.31551e-44	2.57929e-39	NA	-40315	Distal Intergenic	NA
chr11	72295711	0.36834	0.968907	-0.600567	3.90224e-44	4.31945e-39	Dlg1	83271	Intron (NM_012788/25252, intron 6 of 29)	discs large MAGUK scaffold protein 1
chr9	81967696	0.793249	0.994517	-0.201268	4.87215e-44	5.35935e-39	Cyp27a1	-826	Promoter (<=1kb)	cytochrome P450, family 27, subfamily a, polypeptide 1
chr17	76133674	0.298324	0.857515	-0.55919	8.47741e-44	9.26721e-39	NA	131370	Distal Intergenic	NA
chr5	8273792	0.173552	0.817177	-0.643625	9.21936e-44	1.00161e-38	NA	-185867	Distal Intergenic	NA
chr15	70289711	0.865625	0.17534	0.690285	9.94528e-44	1.07384e-38	Diaph3	110276	Intron (NM_001305172/290396, intron 4 of 27)	diaphanous-related formin 3
chr16	43325644	0.939407	0.0571255	0.882281	1.41097e-43	1.50503e-38	NA	-2091549	Distal Intergenic	NA
chr5	54634114	0.939407	0.0571255	0.882281	1.41097e-43	1.50503e-38	NA	-151955	Distal Intergenic	NA
chr4	82989869	0.088788	0.985781	-0.896993	1.68075e-43	1.77132e-38	NA	213123	Distal Intergenic	NA
chr6	145124352	0.226556	0.90023	-0.673673	1.89371e-43	1.98388e-38	Mir153	19288	Intron (NM_031600/29714, intron 22 of 22)	microRNA 153
chr8	77520231	0.491659	0.900649	-0.408991	2.10649e-43	2.19374e-38	NA	79549	Distal Intergenic	NA
chr12	7923863	0.400815	0.943507	-0.542692	3.26333e-43	3.3785e-38	NA	57925	Distal Intergenic	NA
chr3	42359350	0.376771	0.88335	-0.506579	3.35989e-43	3.45813e-38	NA	758055	Distal Intergenic	NA
chr3	71434377	0.938113	0.057014	0.881099	3.84933e-43	3.93884e-38	NA	-138767	Distal Intergenic	NA
chr5	71267993	0.378496	0.901818	-0.523323	3.94261e-43	4.01097e-38	NA	628837	Distal Intergenic	NA
chr11	67703183	0.4529	0.981202	-0.528302	4.46711e-43	4.51845e-38	Kpna1	-227	Promoter (<=1kb)	karyopherin subunit alpha 1
chr13	28251490	0.454975	0.116457	0.338517	5.46553e-43	5.49674e-38	NA	362095	Distal Intergenic	NA
chr8	69750253	0.865625	0.1551	0.710525	7.62256e-43	7.62254e-38	Tipin	-3109	Promoter (3-4kb)	timeless interacting protein
chr10	74684704	0.791534	0.314104	0.477429	9.7632e-43	9.70801e-38	Ppm1e	-4846	Promoter (4-5kb)	protein phosphatase, Mg2+/Mn2+ dependent, 1E
chrX	101092150	0.419938	0.909337	-0.489399	1.0865e-42	1.07429e-37	NA	3401563	Distal Intergenic	NA
chr5	119205686	0.345261	0.982185	-0.636924	2.11977e-42	2.08424e-37	Ror1	312812	Intron (NM_001108671/362550, intron 4 of 8)	receptor tyrosine kinase-like orphan receptor 1
chr1	18834073	0.748549	0.253594	0.494955	2.32843e-42	2.27668e-37	NA	542227	Distal Intergenic	NA
chr4	75114679	0.326477	0.982264	-0.655787	2.34484e-42	2.28006e-37	NA	-1940500	Distal Intergenic	NA
chrX	78511414	0.801865	0.0998946	0.701971	2.46227e-42	2.38109e-37	NA	-14600	Distal Intergenic	NA
chr2	48736837	0.132257	0.839559	-0.707302	2.51801e-42	2.42168e-37	NA	-224807	Distal Intergenic	NA
chr4	120104189	0.459444	0.904786	-0.445342	2.61362e-42	2.49998e-37	NA	-29523	Distal Intergenic	NA
chr3	142232958	0.561447	0.903794	-0.342347	2.66799e-42	2.53819e-37	NA	-150331	Distal Intergenic	NA
chr1	60160933	0.239185	0.98296	-0.743775	2.77349e-42	2.62437e-37	NA	-87761	Distal Intergenic	NA
chr15	89162379	0.443593	0.923849	-0.480256	3.45855e-42	3.2551e-37	NA	176943	Distal Intergenic	NA
chr19	18097468	0.431893	0.888456	-0.456563	4.21378e-42	3.94481e-37	NA	-60473	Distal Intergenic	NA
chr12	12103140	0.496746	0.886827	-0.390082	4.2499e-42	3.95757e-37	NA	-77593	Distal Intergenic	NA
chr16	45151866	0.908436	0.24639	0.662046	5.77604e-42	5.35042e-37	NA	-1272002	Distal Intergenic	NA
chr2	255778990	0.927143	0.103159	0.823983	9.58779e-42	8.8348e-37	NA	-830796	Distal Intergenic	NA
chr18	47319654	0.448128	0.0454531	0.402675	1.22162e-41	1.11982e-36	NA	25362	Distal Intergenic	NA
chr7	138918308	0.436693	0.849863	-0.41317	1.4816e-41	1.35109e-36	NA	210882	Distal Intergenic	NA
chr14	45563134	0.372866	0.956438	-0.583572	1.50058e-41	1.36135e-36	NA	231988	Distal Intergenic	NA
chr11	47500773	0.507843	0.943276	-0.435433	1.73088e-41	1.56223e-36	NA	257431	Distal Intergenic	NA
chr5	113392176	0.695895	0.104557	0.591337	1.82027e-41	1.63452e-36	NA	140701	Distal Intergenic	NA
chrX	122955462	0.544244	0.970161	-0.425917	3.15474e-41	2.81844e-36	Lonrf3	17427	Intron (NM_001191585/298322, intron 5 of 10)	LON peptidase N-terminal domain and ring finger 3
chr1	161267662	0.572126	0.977853	-0.405727	3.55361e-41	3.12717e-36	NA	46416	Distal Intergenic	NA
chr14	32203634	0.419938	0.934219	-0.514281	3.51974e-41	3.12717e-36	NA	-806665	Distal Intergenic	NA
chr9	18155217	0.134807	0.851315	-0.716507	3.54508e-41	3.12717e-36	NA	205453	Distal Intergenic	NA
chr13	53691769	0.674227	0.970663	-0.296436	3.75343e-41	3.28658e-36	NA	160689	Distal Intergenic	NA
chr18	47349731	0.602159	0.898193	-0.296035	4.24989e-41	3.70286e-36	NA	55439	Distal Intergenic	NA
chr6	126906815	0.640778	0.980628	-0.339849	4.37333e-41	3.79165e-36	Unc79	42672	Intron (NM_001271253/314401, intron 6 of 50)	unc-79 homolog, NALCN channel complex subunit
chr14	63502319	0.367896	0.966532	-0.598636	5.25853e-41	4.53676e-36	NA	406492	Distal Intergenic	NA
chrX	27535880	0.27943	0.939408	-0.659978	8.17957e-41	7.02244e-36	NA	519996	Distal Intergenic	NA
chr14	91763678	0.470539	0.964827	-0.494287	8.71423e-41	7.44515e-36	NA	-18675	Distal Intergenic	NA
chr16	39239262	0.504865	0.937137	-0.432272	1.13117e-40	9.61769e-36	NA	236762	Distal Intergenic	NA
chr9	85389151	0.67778	0.977503	-0.299723	1.26304e-40	1.06872e-35	Ap1s3	56787	Intron (NM_001172150/367304, intron 4 of 4)	adaptor related protein complex 1 sigma 3 subunit
chr1	269012272	0.494339	0.892201	-0.397862	1.60271e-40	1.34964e-35	NA	1025967	Distal Intergenic	NA
chr18	8100238	0.580622	0.981964	-0.401343	1.94645e-40	1.63131e-35	NA	265786	Distal Intergenic	NA
chr10	1113402	0.161115	0.810371	-0.649255	2.6841e-40	2.23634e-35	NA	204596	Distal Intergenic	NA
chr9	60854904	0.94309	0.283457	0.659633	2.69379e-40	2.23634e-35	NA	-45308	Distal Intergenic	NA
chr11	52322003	0.36383	0.89373	-0.529899	3.44997e-40	2.85067e-35	NA	-759021	Distal Intergenic	NA
chr17	30702365	0.569858	0.978572	-0.408714	3.84116e-40	3.15908e-35	Prpf4b	12044	Intron (NM_001011923/291078, intron 3 of 14)	pre-mRNA processing factor 4B
chr4	87074044	0.695642	0.149311	0.54633	4.12533e-40	3.37701e-35	NA	36980	Distal Intergenic	NA
chr6	7328035	0.167053	0.796237	-0.629184	5.84787e-40	4.76492e-35	NA	93420	Distal Intergenic	NA
chr1	53756999	0.67502	0.126674	0.548346	6.14324e-40	4.98253e-35	Afdn	84256	Intron (NM_013217/26955, intron 27 of 39)	afadin, adherens junction formation factor
chrX	134986733	0.142923	0.857681	-0.714758	8.30477e-40	6.70475e-35	Sash3	7043	Intron (NM_001134992/317578, intron 1 of 7)	SAM and SH3 domain containing 3
chr19	50626894	0.711765	0.176869	0.534896	8.95834e-40	7.19938e-35	NA	-221898	Distal Intergenic	NA
chr17	56138115	0.451566	0.925972	-0.474406	1.01689e-39	8.13506e-35	NA	28712	Distal Intergenic	NA
chr8	60629476	0.345261	0.987431	-0.642169	1.05345e-39	8.38943e-35	NA	-80374	Distal Intergenic	NA
chr2	255779020	0.927143	0.103159	0.823983	1.16277e-39	9.21836e-35	NA	-830766	Distal Intergenic	NA
chr14	62239106	0.520701	0.94109	-0.420389	1.18517e-39	9.3538e-35	NA	-80376	Distal Intergenic	NA
chr4	162418002	0.399037	0.874706	-0.475669	1.59079e-39	1.2499e-34	NA	-19096	Distal Intergenic	NA
chr1	93756665	0.786757	0.120512	0.666245	1.70413e-39	1.333e-34	NA	647545	Distal Intergenic	NA
chr1	119560623	0.579348	0.902659	-0.323311	2.00534e-39	1.56168e-34	NA	1632611	Distal Intergenic	NA
chr20	17271785	0.2957	0.931899	-0.636199	2.17429e-39	1.68579e-34	NA	-180070	Distal Intergenic	NA
chr7	140081977	0.639995	0.954884	-0.31489	4.03621e-39	3.11567e-34	NA	8905	Distal Intergenic	NA
chr9	71244031	0.585483	0.164604	0.420879	4.13011e-39	3.17423e-34	Creb1	-3749	Promoter (3-4kb)	cAMP responsive element binding protein 1
chr6	90541211	0.939407	0.214542	0.724865	5.3629e-39	4.10377e-34	NA	915497	Distal Intergenic	NA
chr17	81285182	0.30601	0.823468	-0.517458	5.51453e-39	4.20154e-34	NA	-67517	Distal Intergenic	NA
chr14	68846096	0.517823	0.919827	-0.402005	6.18719e-39	4.69372e-34	NA	-1123937	Distal Intergenic	NA
chr1	265510144	0.653448	0.10935	0.544098	6.43602e-39	4.86153e-34	Fgf8	-11313	Intron (NM_131904/154968, intron 15 of 15)	fibroblast growth factor 8
chr3	136466000	0.499176	0.954481	-0.455304	6.67717e-39	5.02213e-34	NA	470649	Distal Intergenic	NA
chr15	108313132	0.585412	0.941732	-0.356321	6.82993e-39	5.11517e-34	Gpr18	13774	Intron (NM_001034937/361094, intron 1 of 8)	G protein-coupled receptor 18
chr4	11442015	0.673258	0.983195	-0.309937	8.18127e-39	6.10127e-34	Phtf2	618757	Intron (NM_053621/113970, intron 6 of 23)	putative homeodomain transcription factor 2
chr11	51823771	0.348743	0.904279	-0.555535	9.31532e-39	6.91769e-34	NA	-621068	Distal Intergenic	NA
chr4	64947355	0.475944	0.943636	-0.467692	1.12268e-38	8.30213e-34	Creb3l2	34163	Intron (NM_001012188/362339, intron 1 of 11)	cAMP responsive element binding protein 3-like 2
chr7	104898496	0.939407	0.355061	0.584346	1.96875e-38	1.44979e-33	Asap1	52593	Intron (NM_001044245/314961, intron 1 of 27)	ArfGAP with SH3 domain, ankyrin repeat and PH domain 1
chr5	63570225	0.535533	0.131813	0.40372	2.17061e-38	1.59178e-33	NA	-211575	Distal Intergenic	NA
chr10	70849063	0.599916	0.873586	-0.27367	3.42903e-38	2.50418e-33	NA	22002	Distal Intergenic	NA
chr7	55424288	0.239185	0.919348	-0.680163	3.54618e-38	2.57903e-33	NA	180114	Distal Intergenic	NA
chr5	140563004	0.265345	0.880866	-0.61552	3.89022e-38	2.8176e-33	Cap1	22403	Intron (NM_022383/64185, intron 8 of 12)	cyclase associated actin cytoskeleton regulatory protein 1
chr13	113611607	0.825332	0.402031	0.423301	5.03773e-38	3.63376e-33	NA	-80523	Distal Intergenic	NA
chr9	54668688	0.672925	0.992932	-0.320007	5.08815e-38	3.65515e-33	Myo1b	110486	Intron (NM_053986/117057, intron 8 of 30)	myosin Ib
chr20	16533181	0.655988	0.988395	-0.332407	5.61086e-38	4.01426e-33	NA	558533	Distal Intergenic	NA
chr1	277363894	0.456952	0.897022	-0.44007	6.83937e-38	4.87338e-33	Nhlrc2	8275	Intron (NM_001107444/307986, intron 2 of 11)	NHL repeat containing 2
chr8	99173462	0.407134	0.894051	-0.486918	7.8108e-38	5.54313e-33	NA	-390093	Distal Intergenic	NA
chr14	26753036	0.58803	0.962093	-0.374063	8.3378e-38	5.89337e-33	NA	90185	Distal Intergenic	NA
chr8	57766300	0.898156	0.532575	0.365581	8.48176e-38	5.97115e-33	Ddx10	64203	Intron (NM_001106820/300710, intron 13 of 17)	DEAD-box helicase 10
chr4	32681021	0.598222	0.948999	-0.350777	8.57908e-38	6.01559e-33	NA	139315	Distal Intergenic	NA
chr8	70794875	0.879106	0.263909	0.615197	1.0771e-37	7.5226e-33	Clpx	5493	Intron (NM_001007803/300786, intron 1 of 13)	caseinolytic mitochondrial matrix peptidase chaperone subunit
chrX	21825283	0.945803	0.431632	0.514171	1.23393e-37	8.58387e-33	NA	114307	Distal Intergenic	NA
chr12	10260028	0.444218	0.88925	-0.445032	1.39584e-37	9.67192e-33	NA	4609	Distal Intergenic	NA
chr14	45563126	0.372866	0.956438	-0.583572	1.46432e-37	1.01066e-32	NA	231980	Distal Intergenic	NA
chr6	53321097	0.170657	0.880575	-0.709918	1.84986e-37	1.27178e-32	NA	-50608	Distal Intergenic	NA
chr15	7193281	0.27943	0.959213	-0.679783	1.87458e-37	1.28376e-32	NA	-208965	Distal Intergenic	NA
chr1	154214212	0.48215	0.914437	-0.432286	2.21691e-37	1.51231e-32	Eed	2127	Promoter (2-3kb)	embryonic ectoderm development
chr17	39073422	0.179752	0.905239	-0.725487	2.60148e-37	1.76779e-32	NA	-22039	Distal Intergenic	NA
chr9	29968286	0.897019	0.334118	0.562901	2.82619e-37	1.91311e-32	NA	-15790	Distal Intergenic	NA
chr11	23589577	0.367896	0.953902	-0.586006	3.09533e-37	2.08727e-32	NA	-526163	Distal Intergenic	NA
chr6	40968032	0.314878	0.984186	-0.669308	3.10826e-37	2.08798e-32	NA	71404	Distal Intergenic	NA
chr16	85885304	0.786757	0.138709	0.648048	3.12202e-37	2.08925e-32	NA	553438	Distal Intergenic	NA
chr9	82891262	0.590654	0.948732	-0.358079	3.35821e-37	2.2388e-32	NA	148234	Distal Intergenic	NA
chr2	76476318	0.174835	0.850968	-0.676133	3.38827e-37	2.25032e-32	NA	1156307	Distal Intergenic	NA
chr17	41510716	0.367896	0.951695	-0.583799	3.77918e-37	2.5005e-32	NA	-288050	Distal Intergenic	NA
chr9	110515053	0.807174	0.411072	0.396102	4.02896e-37	2.65579e-32	Efna5	-185366	Downstream (<1kb)	ephrin A5
chr16	27297083	0.663252	0.164645	0.498607	5.39082e-37	3.54023e-32	NA	-102383	Distal Intergenic	NA
chr11	30777007	0.556446	0.887622	-0.331176	5.48149e-37	3.58639e-32	NA	116254	Distal Intergenic	NA
chr14	106990001	0.81473	0.145054	0.669676	5.88623e-37	3.83694e-32	Otx1	-125068	Intron (NM_001305130/305556, intron 11 of 24)	orthodenticle homeobox 1
chr15	63294994	0.552844	0.911242	-0.358398	6.51481e-37	4.23101e-32	NA	-566144	Distal Intergenic	NA
chr13	87549523	0.420949	0.0478786	0.373071	6.82431e-37	4.41572e-32	NA	297699	Distal Intergenic	NA
chr1	152670370	0.505042	0.943289	-0.438247	7.19391e-37	4.63039e-32	NA	425809	Distal Intergenic	NA
chr6	5709359	0.433927	0.921811	-0.487884	7.2087e-37	4.63039e-32	NA	-718297	Distal Intergenic	NA
chr1	238428666	0.418822	0.890201	-0.471379	8.34165e-37	5.33864e-32	Tmc1	97125	Intron (NM_001108521/361739, intron 4 of 17)	transmembrane channel-like 1
chr5	111984738	0.265345	0.876348	-0.611002	9.40417e-37	5.99684e-32	NA	1548139	Distal Intergenic	NA
chr5	79126057	0.665972	0.980817	-0.314844	1.012e-36	6.42999e-32	Mir455	28849	Intron (NM_198747/298101, intron 24 of 60)	microRNA 455
chr13	23774973	0.446123	0.897844	-0.451721	1.14795e-36	7.26758e-32	NA	-1071506	Distal Intergenic	NA
chr18	44182536	0.300138	0.735405	-0.435267	1.59845e-36	1.00834e-31	NA	-237263	Distal Intergenic	NA
chr11	63876132	0.779811	0.258963	0.520848	1.67714e-36	1.0542e-31	NA	545115	Distal Intergenic	NA
chr15	101773331	0.367043	0.988603	-0.62156	1.71213e-36	1.07236e-31	Gpc5	1490200	Intron (NM_001107285/306157, intron 8 of 8)	glypican 5
chr15	75515024	0.865625	0.0518268	0.813798	1.79856e-36	1.1225e-31	NA	2221750	Distal Intergenic	NA
chr8	56702997	0.423076	0.972268	-0.549192	2.0219e-36	1.25743e-31	Zc3h12c	-6029	Promoter (6-7kb)	zinc finger CCCH type containing 12C
chr7	74267789	0.963422	0.393559	0.569863	2.0306e-36	1.2584e-31	Vps13b	148955	Intron (NM_001134886/315036, intron 19 of 61)	vacuolar protein sorting 13 homolog B
chr5	130515761	0.503499	0.941541	-0.438042	2.15355e-36	1.32991e-31	Agbl4	318158	Intron (NM_001350232/100911395, intron 3 of 12)	ATP/GTP binding protein-like 4
chr1	231448281	0.939407	0.280627	0.65878	2.30625e-36	1.41923e-31	Tle4	82504	Intron (NM_019141/25565, intron 7 of 18)	transducin-like enhancer of split 4
chr16	45469612	0.461578	0.910862	-0.449284	2.43361e-36	1.49238e-31	NA	-954256	Distal Intergenic	NA
chr18	48855670	0.577133	0.867947	-0.290815	2.69699e-36	1.64816e-31	Csnk1g3	2499	Promoter (2-3kb)	casein kinase 1, gamma 3
chr16	71681983	0.298448	0.878445	-0.579997	3.53627e-36	2.15357e-31	NA	52458	Distal Intergenic	NA
chr16	45151838	0.908436	0.24639	0.662046	3.82241e-36	2.3198e-31	NA	-1272030	Distal Intergenic	NA
chr1	6254599	0.20373	0.982932	-0.779203	3.91394e-36	2.36718e-31	NA	715440	Distal Intergenic	NA
chr2	145692467	0.505513	0.935284	-0.429771	4.2092e-36	2.53704e-31	NA	517591	Distal Intergenic	NA
chr1	242967739	0.417101	0.951317	-0.534216	4.84064e-36	2.90768e-31	Dock8	8255	Intron (NM_001037793/499337, intron 1 of 47)	dedicator of cytokinesis 8
chr16	33647987	0.250601	0.819142	-0.568542	4.95479e-36	2.96612e-31	NA	-779307	Distal Intergenic	NA
chr10	37544638	0.58358	0.101402	0.482178	5.15737e-36	3.07693e-31	Ppp2ca	10222	Intron (NM_017039/24672, intron 1 of 6)	protein phosphatase 2 catalytic subunit alpha
chr1	137156928	0.242323	0.879439	-0.637117	5.26164e-36	3.12853e-31	Akap13	142656	Intron (NM_001106271/293024, intron 5 of 38)	A-kinase anchoring protein 13
chr8	113012266	0.969011	0.507124	0.461886	5.55776e-36	3.29348e-31	NA	-93547	Distal Intergenic	NA
chr2	188432295	0.599742	0.956957	-0.357215	5.89733e-36	3.48298e-31	NA	-17365	Distal Intergenic	NA
chr11	84145141	0.647267	0.949603	-0.302337	5.92917e-36	3.49007e-31	NA	-54882	Distal Intergenic	NA
chr18	56706909	0.338169	0.855578	-0.517409	6.05641e-36	3.55309e-31	Mir3557	-19218	Intron (NM_176075/291567, intron 1 of 11)	microRNA 3557
chr16	1810255	0.535659	0.0573994	0.47826	6.84325e-36	4.00136e-31	Mir3075	-12549	Intron (NM_001108393/361103, intron 2 of 23)	microRNA 3075
chr6	24364201	0.498637	0.175328	0.323309	7.02077e-36	4.09156e-31	NA	204190	Distal Intergenic	NA
chr6	41240721	0.485536	0.916271	-0.430735	8.32145e-36	4.83357e-31	NA	-201284	Distal Intergenic	NA
chr7	101108498	0.852418	0.329897	0.522521	9.15293e-36	5.29905e-31	LOC500877	29874	Intron (NM_001047963/500877, intron 4 of 4)	Ab1-152
chr18	83697378	0.405328	0.855959	-0.450632	1.1297e-35	6.4976e-31	NA	-79098	Distal Intergenic	NA
chrX	99561001	0.465458	0.0338941	0.431564	1.16592e-35	6.68407e-31	NA	2486291	Distal Intergenic	NA
chr14	75421682	0.881816	0.0583821	0.823434	1.23704e-35	7.06879e-31	NA	-458737	Distal Intergenic	NA
chr18	81505655	0.452665	0.780379	-0.327715	1.38661e-35	7.89781e-31	NA	-15886	Distal Intergenic	NA
chr15	80670829	0.801451	0.055818	0.745633	1.633e-35	9.24137e-31	Klhl1	42323	Intron (NM_001106054/290426, intron 1 of 8)	kelch-like family member 1
chr16	18165781	0.569487	0.932391	-0.362904	1.72967e-35	9.75709e-31	NA	-276376	Distal Intergenic	NA
chr15	61869493	0.970378	0.0165532	0.953825	1.8825e-35	1.05853e-30	Sugt1	-3664	Promoter (3-4kb)	SGT1 homolog, MIS12 kinetochore complex assembly cochaperone
chr9	64738675	0.582111	0.938612	-0.3565	1.97448e-35	1.10671e-30	Spats2l	-6375	Promoter (6-7kb)	spermatogenesis associated, serine-rich 2-like
chr18	22831961	0.571989	0.967241	-0.395251	2.34915e-35	1.31254e-30	NA	-132248	Distal Intergenic	NA
chr15	20526804	0.558938	0.941307	-0.38237	2.57158e-35	1.43227e-30	NA	252997	Distal Intergenic	NA
chr4	75335143	0.226556	0.855171	-0.628615	2.62213e-35	1.45582e-30	NA	-1876670	Distal Intergenic	NA
chr15	76201501	0.624819	0.938437	-0.313618	2.69431e-35	1.49119e-30	NA	1535273	Distal Intergenic	NA
chr9	6805712	0.575959	0.936458	-0.3605	2.96597e-35	1.63639e-30	NA	-161195	Distal Intergenic	NA
chr17	50298024	0.388345	0.972033	-0.583688	3.0134e-35	1.65737e-30	Sugct	306710	Intron (NM_001014146/361253, intron 6 of 12)	succinylCoA:glutarate-CoA transferase
chr17	9299146	0.572152	0.975749	-0.403598	3.29947e-35	1.80905e-30	H2afy	16471	Intron (NM_017182/29384, intron 2 of 8)	H2A histone family, member Y
chr15	79655511	0.3375	0.902357	-0.564857	3.45274e-35	1.88721e-30	NA	-385330	Distal Intergenic	NA
chr2	157577586	0.613143	0.954609	-0.341466	3.90369e-35	2.12708e-30	Lekr1	124158	Intron (NM_001115029/361953, intron 9 of 12)	leucine, glutamate and lysine rich 1
chr9	47508236	0.967468	0.485613	0.481855	4.14598e-35	2.25213e-30	Mfsd9	8223	Intron (NM_001108215/316356, intron 4 of 5)	major facilitator superfamily domain containing 9
chr9	7151302	0.64524	0.941536	-0.296296	4.17805e-35	2.26257e-30	NA	184394	Distal Intergenic	NA
chr8	8459703	0.641691	0.945195	-0.303503	4.43281e-35	2.39317e-30	Cntn5	64939	Intron (NM_053746/114589, intron 1 of 22)	contactin 5
chr18	85507168	0.174835	0.953696	-0.778861	4.64439e-35	2.49973e-30	NA	473664	Distal Intergenic	NA
chr2	254697232	0.374205	0.985813	-0.611608	5.57718e-35	2.99262e-30	NA	-1912554	Distal Intergenic	NA
chr20	24493758	0.226556	0.931688	-0.705131	5.85701e-35	3.13323e-30	NA	-1496545	Distal Intergenic	NA
chr10	74740089	0.210576	0.752267	-0.541691	6.76087e-35	3.60579e-30	NA	-16142	Distal Intergenic	NA
chr2	244816265	0.666449	0.981299	-0.31485	6.81458e-35	3.62346e-30	Stpg2	294566	Intron (NM_001100993/499719, intron 11 of 13)	sperm-tail PG-rich repeat containing 2
chr17	22417833	0.707783	0.993707	-0.285925	6.89641e-35	3.65592e-30	NA	-14471	Distal Intergenic	NA
chr18	18684075	0.571783	0.0855358	0.486248	6.91993e-35	3.65737e-30	NA	591197	Distal Intergenic	NA
chr14	37313518	0.303123	0.86125	-0.558127	7.25549e-35	3.82324e-30	Dcun1d4	-28917	Downstream (1-2kb)	defective in cullin neddylation 1 domain containing 4
chr6	43251742	0.874364	0.0571255	0.817238	7.38865e-35	3.88179e-30	NA	111592	Distal Intergenic	NA
chr13	100226545	0.445658	0.899437	-0.45378	8.32253e-35	4.35941e-30	NA	12192	Distal Intergenic	NA
chr11	2419932	0.52426	0.945693	-0.421433	8.98658e-35	4.69328e-30	NA	-225932	Distal Intergenic	NA
chr7	47235305	0.179752	0.855068	-0.675316	9.33191e-35	4.85921e-30	Tmtc2	350831	Intron (NM_001171177/299762, intron 13 of 13)	transmembrane and tetratricopeptide repeat containing 2
chr11	16796804	0.730472	0.968007	-0.237535	9.59136e-35	4.97957e-30	NA	-29594	Distal Intergenic	NA
chr6	147198424	0.82322	0.269247	0.553974	9.75361e-35	5.04892e-30	NA	-25611	Distal Intergenic	NA
chr3	145089825	0.300677	0.867283	-0.566606	1.08957e-34	5.62357e-30	Syndig1	57648	Intron (NM_001025020/362235, intron 1 of 4)	synapse differentiation inducing 1
chr8	92814665	0.82582	0.243478	0.582342	1.10875e-34	5.70581e-30	NA	127559	Distal Intergenic	NA
chr6	20214882	0.969569	0.0153374	0.954231	1.14655e-34	5.88316e-30	NA	-836444	Distal Intergenic	NA
chr4	12893603	0.367043	0.971154	-0.604111	1.16492e-34	5.96005e-30	NA	-421179	Distal Intergenic	NA
chr2	6409064	0.198229	0.820308	-0.622079	1.35248e-34	6.89957e-30	NA	-829170	Distal Intergenic	NA
chr9	70300749	0.834309	0.246993	0.587316	1.45121e-34	7.38183e-30	NA	149420	Distal Intergenic	NA
chr2	7170706	0.853171	0.123615	0.729556	1.70145e-34	8.6298e-30	NA	-1562460	Distal Intergenic	NA
chr13	45611771	0.605033	0.954695	-0.349662	1.76215e-34	8.91202e-30	NA	-292915	Distal Intergenic	NA
chr1	114331669	0.574945	0.970517	-0.395572	1.81651e-34	9.16059e-30	Nipa2	40227	Intron (NM_001107517/308666, intron 22 of 30)	NIPA magnesium transporter 2
chr5	12563467	0.63422	0.0863992	0.547821	1.87311e-34	9.41905e-30	St18	-38	Promoter (<=1kb)	ST18, C2H2C-type zinc finger
chr3	33553874	0.268028	0.846914	-0.578886	2.06251e-34	1.03419e-29	NA	-87741	Distal Intergenic	NA
chr9	65070382	0.628028	0.0931114	0.534917	2.17987e-34	1.08993e-29	Aox4	-39947	Intron (NM_001008527/493909, intron 27 of 35)	aldehyde oxidase 4
chr16	38484593	0.559547	0.101078	0.458469	2.19518e-34	1.09448e-29	NA	-576372	Distal Intergenic	NA
chr14	57175434	0.179752	0.955368	-0.775616	2.34775e-34	1.16724e-29	NA	-2093883	Distal Intergenic	NA
chr19	14710321	0.6802	0.0365756	0.643624	2.43686e-34	1.20813e-29	NA	57123	Distal Intergenic	NA
chr8	99989445	0.684574	0.143278	0.541296	2.9251e-34	1.44611e-29	Plod2	12111	Intron (NM_001142915/300901, intron 1 of 18)	procollagen lysine, 2-oxoglutarate 5-dioxygenase 2
chr9	45578939	0.683583	0.965395	-0.281812	3.06688e-34	1.51196e-29	NA	-19799	Distal Intergenic	NA
chr1	162552079	0.874364	0.262805	0.611559	3.61142e-34	1.77544e-29	Aamdc	-2874	Promoter (2-3kb)	adipogenesis associated, Mth938 domain containing
chr9	7611947	0.81473	0.244152	0.570578	3.66048e-34	1.79455e-29	NA	-31585	Distal Intergenic	NA
chr8	96654308	0.780738	0.297039	0.483699	3.86976e-34	1.89188e-29	NA	89431	Distal Intergenic	NA
chr11	48227762	0.520701	0.9505	-0.429799	4.0405e-34	1.96988e-29	NA	984420	Distal Intergenic	NA
chr14	41607965	0.601769	0.950599	-0.34883	4.45929e-34	2.16208e-29	NA	178118	Distal Intergenic	NA
chr20	41918922	0.420464	0.830276	-0.409812	4.45264e-34	2.16208e-29	NA	652356	Distal Intergenic	NA
chr7	82186041	0.572102	0.971512	-0.39941	4.53276e-34	2.19166e-29	NA	-126382	Distal Intergenic	NA
chr8	88508137	0.642622	0.992917	-0.350295	5.10274e-34	2.46049e-29	NA	622674	Distal Intergenic	NA
chr15	77113072	0.459211	0.991413	-0.532202	5.12642e-34	2.46516e-29	Pcdh9	623702	Intron (NM_001191688/306091, intron 2 of 3)	protocadherin 9
chr10	109723723	0.53524	0.92049	-0.385251	6.12895e-34	2.93922e-29	Mcrip1	-1528	Promoter (1-2kb)	MAPK regulated co-repressor interacting protein 1
chr2	60570025	0.504563	0.885594	-0.381031	6.18646e-34	2.95873e-29	Rad1	108438	Intron (NM_001011947/294804, intron 5 of 16)	RAD1 checkpoint DNA exonuclease
chr17	77835060	0.630103	0.954526	-0.324422	6.6375e-34	3.16585e-29	Frmd4a	83149	Intron (NM_001191821/307128, intron 1 of 21)	FERM domain containing 4A
chr4	106046142	0.27258	0.867595	-0.595015	7.54676e-34	3.5898e-29	NA	1096546	Distal Intergenic	NA
chr4	66807056	0.94309	0.336542	0.606548	7.91334e-34	3.75403e-29	Tbxas1	136398	Intron (NM_012687/24886, intron 10 of 13)	thromboxane A synthase 1
chr2	246228679	0.167053	0.798299	-0.631245	8.80324e-34	4.16496e-29	NA	509317	Distal Intergenic	NA
chr11	8497354	0.163274	0.755249	-0.591974	9.38674e-34	4.42912e-29	NA	-712213	Distal Intergenic	NA
chr2	221184383	0.576637	0.949411	-0.372773	1.06758e-33	5.02389e-29	NA	-84645	Distal Intergenic	NA
chr6	27578981	0.455583	0.898169	-0.442586	1.15946e-33	5.44171e-29	Hadhb	10557	Intron (NM_133618/171155, intron 3 of 15)	hydroxyacyl-CoA dehydrogenase trifunctional multienzyme complex subunit beta
chr11	23199950	0.865625	0.0560192	0.809606	1.24045e-33	5.80633e-29	NA	-136536	Distal Intergenic	NA
chr9	121785311	0.295744	0.911752	-0.616008	1.25751e-33	5.87059e-29	NA	-17341	Distal Intergenic	NA
chr1	152884292	0.620126	0.184212	0.435914	1.32247e-33	6.15754e-29	Tmem135	211887	Downstream (2-3kb)	transmembrane protein 135
chr19	20909684	0.704021	0.96776	-0.263739	1.33269e-33	6.18874e-29	NA	302177	Distal Intergenic	NA
chr7	68607438	0.583348	0.969831	-0.386484	1.36849e-33	6.33823e-29	NA	-57675	Distal Intergenic	NA
chr18	10743858	0.174835	0.972987	-0.798152	1.43345e-33	6.62168e-29	NA	1045849	Distal Intergenic	NA
chr3	106193332	0.939407	0.0880151	0.851392	1.56727e-33	7.22091e-29	NA	-56670	Distal Intergenic	NA
chr20	16792934	0.188997	0.853383	-0.664386	1.64953e-33	7.58005e-29	NA	298780	Distal Intergenic	NA
chr5	83782274	0.525867	0.974381	-0.448514	1.66836e-33	7.64664e-29	NA	1194850	Distal Intergenic	NA
chr6	65838135	0.42472	0.877181	-0.452461	1.83156e-33	8.37285e-29	NA	-518608	Distal Intergenic	NA
chr5	12563483	0.63422	0.0863992	0.547821	1.84706e-33	8.42181e-29	St18	-54	Promoter (<=1kb)	ST18, C2H2C-type zinc finger
chr19	24332619	0.393973	0.894112	-0.500138	2.00943e-33	9.13846e-29	Tbc1d9	3596	Intron (NM_001134539/304645, intron 1 of 19)	TBC1 domain family member 9
chr7	59782887	0.2562	0.981847	-0.725647	2.10678e-33	9.5565e-29	NA	174344	Distal Intergenic	NA
chr2	250723989	0.515527	0.94042	-0.424893	2.27524e-33	1.02941e-28	Sh3glb1	20206	Intron (NM_001011929/292156, intron 5 of 8)	SH3 domain -containing GRB2-like endophilin B1
chr2	9281723	0.587651	0.0384958	0.549156	2.29865e-33	1.03734e-28	NA	-244489	Distal Intergenic	NA
chr18	74124938	0.884207	0.357303	0.526904	2.49435e-33	1.12277e-28	NA	27026	Distal Intergenic	NA
chr17	67750466	0.625554	0.958433	-0.332879	2.55492e-33	1.1471e-28	NA	154451	Distal Intergenic	NA
chr8	78328770	0.50801	0.902975	-0.394966	2.62564e-33	1.17586e-28	NA	-52216	Distal Intergenic	NA
chr1	237943574	0.310104	0.8879	-0.577796	2.67456e-33	1.19472e-28	NA	-33572	Distal Intergenic	NA
chr4	12415217	0.608811	0.204639	0.404172	3.38546e-33	1.50846e-28	Magi2	57206	Intron (NM_053621/113970, intron 1 of 23)	membrane associated guanylate kinase, WW and PDZ domain containing 2
chr4	6508483	0.9414	0.264144	0.677257	3.50077e-33	1.55589e-28	NA	-58534	Distal Intergenic	NA
chr15	54798017	0.479836	0.88548	-0.405644	3.67254e-33	1.62812e-28	NA	108185	Distal Intergenic	NA
chr2	131339879	0.464027	0.824372	-0.360344	3.7058e-33	1.63874e-28	NA	-681677	Distal Intergenic	NA
chr9	38281489	0.522725	0.953867	-0.431141	3.71877e-33	1.64036e-28	NA	-15763	Distal Intergenic	NA
chr7	55513406	0.179752	0.809861	-0.630109	3.78092e-33	1.6636e-28	NA	90996	Distal Intergenic	NA
chr2	104829716	0.968632	0.0159291	0.952703	4.15414e-33	1.82326e-28	Hps3	1181	Promoter (1-2kb)	HPS3, biogenesis of lysosomal organelles complex 2 subunit 1
chr14	35420883	0.865625	0.057014	0.808611	4.35103e-33	1.90492e-28	NA	160147	Distal Intergenic	NA
chr5	4418429	0.613417	0.913259	-0.299842	4.62296e-33	2.01896e-28	NA	463202	Distal Intergenic	NA
chr2	211813867	0.314878	0.933949	-0.619071	5.11849e-33	2.22983e-28	Fam102b	17969	Intron (NM_001163568/365903, intron 1 of 10)	family with sequence similarity 102, member B
chr2	157441854	0.881816	0.308147	0.573669	6.71668e-33	2.91884e-28	NA	-11573	Distal Intergenic	NA
chr4	167914139	0.587055	0.952358	-0.365303	6.82937e-33	2.96051e-28	Etv6	159455	Intron (NM_001037353/312777, intron 2 of 7)	ets variant 6
chr11	42617810	0.702946	0.192724	0.510222	7.50744e-33	3.24645e-28	NA	-240931	Distal Intergenic	NA
chr7	86921166	0.939407	0.368339	0.571068	8.65097e-33	3.73178e-28	NA	-2897961	Distal Intergenic	NA
chr3	38966795	0.559669	0.979689	-0.42002	8.83415e-33	3.80148e-28	NA	224723	Distal Intergenic	NA
chr11	76566676	0.295744	0.932384	-0.636641	1.04843e-32	4.50056e-28	NA	237778	Distal Intergenic	NA
chr2	100699221	0.301448	0.777904	-0.476456	1.15126e-32	4.92997e-28	Ythdf3	21810	Intron (NM_001108546/361920, intron 4 of 4)	YTH N(6)-methyladenosine RNA binding protein 3
chr18	26240337	0.660241	0.962047	-0.301806	1.15634e-32	4.93969e-28	NA	-28892	Distal Intergenic	NA
chr3	86667113	0.5037	0.0753955	0.428305	1.23291e-32	5.25404e-28	Lrrc4c	1245944	Intron (NM_001107753/311236, intron 5 of 6)	leucine rich repeat containing 4C
chr11	48010718	0.333983	0.89977	-0.565787	1.25814e-32	5.3486e-28	NA	767376	Distal Intergenic	NA
chr1	11727362	0.668319	0.969629	-0.301309	1.349e-32	5.72104e-28	NA	-30867	Distal Intergenic	NA
chr12	1839095	0.770837	0.361845	0.408992	1.40074e-32	5.912e-28	NA	-22681	Distal Intergenic	NA
chr4	71971152	0.350238	0.837141	-0.486904	1.39788e-32	5.912e-28	NA	-12378	Distal Intergenic	NA
chr4	13236440	0.179752	0.952333	-0.772581	1.49197e-32	6.28196e-28	NA	-168710	Distal Intergenic	NA
chr5	121956748	0.526311	0.917014	-0.390703	1.62082e-32	6.80822e-28	Pde4b	197512	Intron (NM_017031/24626, intron 1 of 14)	phosphodiesterase 4B
chr1	127103667	0.59905	0.963187	-0.364137	1.79708e-32	7.5306e-28	NA	93053	Distal Intergenic	NA
chr18	62304459	0.392617	0.994218	-0.6016	1.8404e-32	7.69382e-28	NA	129609	Distal Intergenic	NA
chr1	27710473	0.27943	0.903353	-0.623924	1.90295e-32	7.93645e-28	NA	-591486	Distal Intergenic	NA
chr17	61964500	0.0733259	0.994805	-0.921479	2.11342e-32	8.79341e-28	NA	-297628	Distal Intergenic	NA
chr3	61287760	0.295744	0.918951	-0.623207	2.14251e-32	8.8934e-28	NA	206946	Distal Intergenic	NA
chr18	38046179	0.314878	0.939896	-0.625018	2.21067e-32	9.15475e-28	Jakmip2	42176	Intron (NM_001107391/307479, intron 1 of 25)	janus kinase and microtubule interacting protein 2
chr2	63670732	0.618667	0.213026	0.405641	2.24659e-32	9.28166e-28	NA	-424114	Distal Intergenic	NA
chr14	107200876	0.707732	0.0368348	0.670897	2.44499e-32	1.00777e-27	NA	-75494	Distal Intergenic	NA
chr3	86667121	0.5037	0.0753955	0.428305	2.53147e-32	1.04097e-27	Lrrc4c	1245952	Intron (NM_001107753/311236, intron 5 of 6)	leucine rich repeat containing 4C
chr13	63464936	0.584351	0.944715	-0.360364	2.69373e-32	1.10512e-27	NA	-61549	Distal Intergenic	NA
chr3	48983735	0.388345	0.981289	-0.592944	2.97821e-32	1.21899e-27	Kcnh7	184903	Intron (NM_131912/170739, intron 2 of 15)	potassium voltage-gated channel subfamily H member 7
chr17	90520752	0.810576	0.158777	0.651799	3.33691e-32	1.36263e-27	Lyst	1338	Promoter (1-2kb)	lysosomal trafficking regulator
chr15	110114510	0.314878	0.944432	-0.629554	3.73133e-32	1.52017e-27	Itgbl1	362	Promoter (<=1kb)	integrin subunit beta like 1
chr4	44724831	0.170657	0.844975	-0.674317	4.02656e-32	1.63666e-27	NA	-50501	Distal Intergenic	NA
chrX	98513180	0.310104	0.901125	-0.591021	4.04982e-32	1.64232e-27	NA	1438470	Distal Intergenic	NA
chr5	161896476	0.4638	0.976567	-0.512768	4.13546e-32	1.67319e-27	NA	7246	Distal Intergenic	NA
chr1	18834082	0.748549	0.253594	0.494955	4.5839e-32	1.85038e-27	NA	542218	Distal Intergenic	NA
chr6	120039707	0.404473	0.946785	-0.542312	4.78212e-32	1.92597e-27	NA	519993	Distal Intergenic	NA
chr1	232297990	0.41182	0.978521	-0.566701	4.79834e-32	1.9281e-27	NA	-767204	Distal Intergenic	NA
chr6	54151019	0.482524	0.880911	-0.398387	4.88688e-32	1.95775e-27	NA	-91900	Distal Intergenic	NA
chr4	42247498	0.273121	0.959075	-0.685954	4.89438e-32	1.95775e-27	Mdfic	44660	Intron (NM_001105668/362325, intron 3 of 4)	MyoD family inhibitor domain containing
chrX	14140110	0.174835	0.948394	-0.773559	4.99507e-32	1.99349e-27	NA	80551	Distal Intergenic	NA
chr5	20236428	0.611987	0.221639	0.390348	5.06115e-32	2.0153e-27	NA	-46707	Distal Intergenic	NA
chr18	74288103	0.94309	0.409772	0.533318	5.27348e-32	2.0951e-27	Haus1	-89734	Intron (NM_001271281/307248, intron 13 of 14)	HAUS augmin-like complex, subunit 1
chr6	84862525	0.46622	0.05735	0.40887	5.99515e-32	2.37645e-27	NA	1360526	Distal Intergenic	NA
chr18	42717142	0.314878	0.949011	-0.634133	6.11684e-32	2.41924e-27	NA	1228130	Distal Intergenic	NA
chr15	44800747	0.670565	0.257675	0.41289	6.32602e-32	2.49636e-27	Nefl	1369	Promoter (1-2kb)	neurofilament light
chr2	247269633	0.688282	0.94126	-0.252978	6.37901e-32	2.51164e-27	Bmpr1b	167785	Intron (NM_199407/362049, intron 2 of 15)	bone morphogenetic protein receptor type 1B
chr2	211466058	0.675834	0.975922	-0.300088	6.50849e-32	2.5569e-27	Clcc1	15574	Intron (NM_133414/170927, intron 2 of 10)	chloride channel CLIC-like 1
chr11	25832160	0.356047	0.0175068	0.33854	7.40891e-32	2.90415e-27	NA	-375527	Distal Intergenic	NA
chr4	182545737	0.671826	0.974833	-0.303007	7.55176e-32	2.95357e-27	NA	54520	Distal Intergenic	NA
chr4	142645541	0.367043	0.983119	-0.616075	7.59709e-32	2.96471e-27	Grm7	192925	Intron (NM_031040/81672, intron 1 of 9)	glutamate metabotropic receptor 7
chr2	47378319	0.691763	0.991569	-0.299806	7.70406e-32	2.9998e-27	NA	-96932	Distal Intergenic	NA
chr10	51053423	0.481593	0.858926	-0.377333	7.97738e-32	3.09937e-27	NA	125114	Distal Intergenic	NA
chr5	102611226	0.297012	0.980849	-0.683838	8.33833e-32	3.22537e-27	Bnc2	132190	Intron (NM_001106666/298189, intron 3 of 6)	basonuclin 2
chr10	31476332	0.414765	0.992281	-0.577516	8.33042e-32	3.22537e-27	Itk	17024	Intron (NM_001108825/363577, intron 1 of 16)	IL2-inducible T-cell kinase
chr13	11082592	0.640688	0.960344	-0.319656	8.60388e-32	3.32079e-27	NA	1602597	Distal Intergenic	NA
chrX	156458735	0.898768	0.514646	0.384122	8.83206e-32	3.4014e-27	Emd	-2878	Promoter (2-3kb)	emerin
chr5	79780674	0.671789	0.94403	-0.272241	8.90878e-32	3.4183e-27	NA	69190	Distal Intergenic	NA
chr19	6099440	0.558924	0.929097	-0.370173	8.9148e-32	3.4183e-27	Cdh8	67505	Intron (NM_053393/84408, intron 3 of 12)	cadherin 8
chr2	218719234	0.874364	0.152903	0.721461	8.94802e-32	3.42358e-27	NA	-60473	Distal Intergenic	NA
chr5	13336240	0.167053	0.943643	-0.77659	8.97487e-32	3.42641e-27	NA	-43531	Distal Intergenic	NA
chr14	76295770	0.559417	0.902002	-0.342586	9.08816e-32	3.46215e-27	NA	415350	Distal Intergenic	NA
chr3	86667107	0.5037	0.0753955	0.428305	9.33669e-32	3.54914e-27	Lrrc4c	1245938	Intron (NM_001107753/311236, intron 5 of 6)	leucine rich repeat containing 4C
chr4	139675374	0.367043	0.982299	-0.615256	9.67843e-32	3.67112e-27	NA	5282	Distal Intergenic	NA
chr4	29145276	0.0966009	0.503583	-0.406982	1.1001e-31	4.1638e-27	NA	-52638	Distal Intergenic	NA
chr5	102611233	0.297012	0.980849	-0.683838	1.24551e-31	4.70406e-27	Bnc2	132183	Intron (NM_001106666/298189, intron 3 of 6)	basonuclin 2
chr5	29754532	0.372276	0.965196	-0.592919	1.35845e-31	5.11961e-27	NA	115857	Distal Intergenic	NA
chr1	252767862	0.493236	0.858129	-0.364893	1.43098e-31	5.38143e-27	NA	40517	Distal Intergenic	NA
chr2	243597573	0.258562	0.75239	-0.493829	1.50152e-31	5.6347e-27	Adh6a	6188	Intron (NM_001106475/295498, intron 6 of 6)	alcohol dehydrogenase 6A (class V)
chr1	177670585	0.566958	0.929244	-0.362287	1.62766e-31	6.09506e-27	Tead1	174803	Intron (NM_001198589/361630, intron 8 of 12)	TEA domain transcription factor 1
chr16	42345409	0.83791	0.207208	0.630702	1.85631e-31	6.93653e-27	NA	-1111314	Distal Intergenic	NA
chr2	85616895	0.60082	0.931179	-0.330359	1.88248e-31	7.0117e-27	Sema5a	239577	Intron (NM_001107659/310207, intron 5 of 22)	semaphorin 5A
chr3	128842102	0.254292	0.647182	-0.39289	1.8844e-31	7.0117e-27	Lamp5	-176699	Intron (NM_024353/25031, intron 4 of 38)	lysosomal-associated membrane protein family, member 5
chr13	31924587	0.2957	0.852154	-0.556454	1.96891e-31	7.3107e-27	NA	502428	Distal Intergenic	NA
chr10	91988006	0.670129	0.205185	0.464944	2.0576e-31	7.62392e-27	Nsf	20045	Intron (NM_021748/60355, intron 1 of 20)	N-ethylmaleimide sensitive factor, vesicle fusing ATPase
chr18	50982254	0.306715	0.84958	-0.542865	2.08986e-31	7.72493e-27	NA	-509941	Distal Intergenic	NA
chr5	93083364	0.170657	0.9694	-0.798742	2.09364e-31	7.72493e-27	NA	-1044218	Distal Intergenic	NA
chr3	122020518	0.38468	0.965197	-0.580517	2.21981e-31	8.17334e-27	Sirpb3	37113	Intron (NM_001134515/296149, intron 1 of 6)	signal-regulatory protein beta 3
chr1	217231509	0.238303	0.677266	-0.438963	2.25353e-31	8.28018e-27	Shank2	58310	Intron (NM_201350/171093, intron 5 of 22)	SH3 and multiple ankyrin repeat domains 2
chrX	62831439	0.392617	0.991608	-0.59899	2.25856e-31	8.28136e-27	NA	72114	Distal Intergenic	NA
chr13	31984221	0.174835	0.84857	-0.673735	2.3566e-31	8.62287e-27	NA	442794	Distal Intergenic	NA
chr1	128333078	0.500207	0.91721	-0.417003	2.70075e-31	9.86165e-27	Mef2a	8184	Intron (NM_001014035/309957, intron 1 of 10)	myocyte enhancer factor 2a
chr1	14217114	0.179752	0.92533	-0.745578	2.94566e-31	1.07336e-26	Perp	-7277	Promoter (7-8kb)	PERP, TP53 apoptosis effector
chr9	75924818	0.763253	0.993737	-0.230484	3.07916e-31	1.11969e-26	Erbb4	254117	Intron (NM_021687/59323, intron 1 of 29)	erb-b2 receptor tyrosine kinase 4
chr4	175349307	0.508386	0.938275	-0.42989	3.10002e-31	1.12495e-26	NA	-82596	Distal Intergenic	NA
chr2	24944829	0.345261	0.935349	-0.590087	3.18521e-31	1.15349e-26	NA	-62388	Distal Intergenic	NA
chr14	85759167	0.494778	0.961642	-0.466864	3.19237e-31	1.15371e-26	NA	5431	Distal Intergenic	NA
chr13	67526791	0.82582	0.212639	0.613181	3.4929e-31	1.25973e-26	NA	-18638	Distal Intergenic	NA
chr13	57790894	0.967534	0.017545	0.949989	3.99523e-31	1.43795e-26	NA	659499	Distal Intergenic	NA
chr3	150354739	0.801984	0.337528	0.464457	4.48971e-31	1.60934e-26	Raly	31515	Intron (NM_001011958/296301, intron 2 of 8)	RALY heterogeneous nuclear ribonucleoprotein
chr14	25613941	0.615215	0.972118	-0.356903	4.48316e-31	1.60934e-26	Epha5	24174	Intron (NM_024367/79208, intron 1 of 15)	EPH receptor A5
chr11	57910136	0.318572	0.743433	-0.424861	4.68709e-31	1.67668e-26	Nectin3	83411	Intron (NM_001105883/288124, intron 7 of 8)	nectin cell adhesion molecule 3
chr8	101258076	0.734755	0.221846	0.512909	4.71538e-31	1.68337e-26	NA	901751	Distal Intergenic	NA
chr1	24656128	0.313569	0.88247	-0.568901	4.8141e-31	1.71514e-26	NA	-462561	Distal Intergenic	NA
chr2	111276525	0.666012	0.971303	-0.305291	5.01193e-31	1.78201e-26	Nlgn1	516436	Intron (NM_053868/116647, intron 4 of 6)	neuroligin 1
chr19	15515328	0.542473	0.182045	0.360428	5.06931e-31	1.79878e-26	Lpcat2	25375	Intron (NM_001271344/100359680, intron 8 of 13)	lysophosphatidylcholine acyltransferase 2
chr11	41923794	0.590986	0.96388	-0.372894	5.21457e-31	1.8466e-26	NA	-934947	Distal Intergenic	NA
chr9	81660236	0.449662	0.902104	-0.452443	5.30395e-31	1.87448e-26	Slc11a1	4540	Intron (NM_001031658/316519, intron 3 of 13)	solute carrier family 11 member 1
chr4	138325505	0.58832	0.0644408	0.523879	5.6388e-31	1.98883e-26	Il5ra	504266	Intron (NM_053879/116658, intron 4 of 24)	interleukin 5 receptor subunit alpha
chr5	80203948	0.320528	0.803408	-0.48288	6.02021e-31	2.11911e-26	NA	-354083	Distal Intergenic	NA
chr6	124662398	0.288203	0.720677	-0.432474	6.20369e-31	2.17934e-26	Rps6ka5	73342	Intron (NM_001108048/314384, intron 2 of 15)	ribosomal protein S6 kinase A5
chr18	42337118	0.465901	0.921276	-0.455376	8.22379e-31	2.88323e-26	NA	1314563	Distal Intergenic	NA
chr14	42517380	0.729198	0.143895	0.585303	8.41145e-31	2.94316e-26	Slc30a9	2298	Promoter (2-3kb)	solute carrier family 30 member 9
chr1	178814669	0.708797	0.987887	-0.27909	8.79111e-31	3.0699e-26	Spon1	178048	Intron (NM_172067/64456, intron 6 of 15)	spondin 1
chr6	54168622	0.179752	0.971418	-0.791666	9.52759e-31	3.3205e-26	NA	-109503	Distal Intergenic	NA
chr18	6703482	0.432563	0.980488	-0.547925	9.56735e-31	3.32777e-26	NA	78358	Distal Intergenic	NA
chr15	70209654	0.822557	0.285622	0.536934	9.76537e-31	3.38994e-26	Diaph3	190333	Intron (NM_001305172/290396, intron 17 of 27)	diaphanous-related formin 3
chr6	76667316	0.700594	0.118308	0.582286	1.00255e-30	3.4734e-26	Mir3593	-5427	Promoter (5-6kb)	microRNA 3593
chr1	114274677	0.613736	0.927324	-0.313589	1.11931e-30	3.8703e-26	Cyfip1	15884	Intron (NM_001107517/308666, intron 1 of 30)	cytoplasmic FMR1 interacting protein 1
chr2	247398878	0.553664	0.972281	-0.418617	1.14535e-30	3.95257e-26	NA	38540	Distal Intergenic	NA
chr2	18281899	0.582265	0.931138	-0.348874	1.17032e-30	4.03084e-26	NA	-72642	Distal Intergenic	NA
chr6	52690643	0.865625	0.207834	0.657791	1.17757e-30	4.04789e-26	NA	-11660	Distal Intergenic	NA
chr3	28072017	0.417101	0.936836	-0.519735	1.19893e-30	4.11328e-26	NA	-344971	Distal Intergenic	NA
chr2	98741278	0.300899	0.886296	-0.585397	1.25937e-30	4.31224e-26	NA	-130910	Distal Intergenic	NA
chr16	87382402	0.778228	0.297316	0.480912	1.34832e-30	4.60785e-26	NA	751251	Distal Intergenic	NA
chr11	18162001	0.415184	0.916713	-0.501529	1.37963e-30	4.70569e-26	NA	-477098	Distal Intergenic	NA
chr10	23287160	0.720763	0.993226	-0.272464	1.41786e-30	4.82673e-26	NA	-373852	Distal Intergenic	NA
chr9	39956917	0.265345	0.887739	-0.622394	1.43832e-30	4.88696e-26	Khdrbs2	51762	Intron (NM_133318/170843, intron 1 of 8)	KH RNA binding domain containing, signal transduction associated 2
chr2	247305092	0.345261	0.937991	-0.59273	1.80217e-30	6.1114e-26	Bmpr1b	132326	Intron (NM_199407/362049, intron 4 of 15)	bone morphogenetic protein receptor type 1B
chr13	30820033	0.60935	0.912545	-0.303194	1.82462e-30	6.16794e-26	NA	-272371	Distal Intergenic	NA
chr8	9102278	0.939407	0.48012	0.459287	1.82585e-30	6.16794e-26	NA	-577635	Distal Intergenic	NA
chr2	152113772	0.345261	0.98164	-0.636379	1.88277e-30	6.34803e-26	NA	428521	Distal Intergenic	NA
chr13	48184013	0.367043	0.960437	-0.593393	1.89712e-30	6.38418e-26	Srgap2	102706	Intron (NM_001134958/360840, intron 3 of 21)	SLIT-ROBO Rho GTPase activating protein 2
chr4	88471106	0.675006	0.971189	-0.296184	2.10521e-30	7.07092e-26	Vopp1	30039	Intron (NM_001108630/362374, intron 2 of 4)	VOPP1, WBP1/VOPP1 family member
chr2	95458339	0.641043	0.214571	0.426473	2.21486e-30	7.42502e-26	Stmn2	13560	Intron (NM_053440/84510, intron 1 of 4)	stathmin 2
chr14	39745554	0.198229	0.896584	-0.698355	2.22187e-30	7.43438e-26	Gabra2	83113	Intron (NM_001135779/289606, intron 4 of 9)	gamma-aminobutyric acid type A receptor alpha2 subunit
chr4	106046133	0.27258	0.867595	-0.595015	2.31981e-30	7.73775e-26	NA	1096537	Distal Intergenic	NA
chr5	19381441	0.504859	0.912809	-0.40795	2.32133e-30	7.73775e-26	NA	-13010	Distal Intergenic	NA
chr6	64355993	0.46597	0.951074	-0.485104	2.38255e-30	7.9268e-26	Nrcam	58105	Intron (NM_013150/497815, intron 1 of 32)	neuronal cell adhesion molecule
chr2	92464243	0.461004	0.8713	-0.410296	2.51495e-30	8.35152e-26	NA	-95688	Distal Intergenic	NA
chr15	13387705	0.551935	0.892128	-0.340192	2.52481e-30	8.36845e-26	Ptprg	246133	Intron (NM_134356/171357, intron 2 of 41)	protein tyrosine phosphatase, receptor type, G
chr2	18451024	0.197044	0.650541	-0.453497	2.58537e-30	8.55309e-26	NA	96482	Distal Intergenic	NA
chr9	121422541	0.950724	0.0602925	0.890431	2.83508e-30	9.36159e-26	NA	290582	Distal Intergenic	NA
chr9	62335745	0.344531	0.882694	-0.538163	3.11889e-30	1.02795e-25	Plcl1	319633	Intron (NM_053456/84587, intron 5 of 5)	phospholipase C-like 1
chr2	178300925	0.518736	0.902018	-0.383281	3.13984e-30	1.03292e-25	Fnip2	33974	Intron (NM_001271167/310538, intron 1 of 16)	folliculin interacting protein 2
chr1	109678522	0.939407	0.316743	0.622664	3.19924e-30	1.05049e-25	NA	-2293265	Distal Intergenic	NA
chr9	92322840	0.198229	0.75337	-0.55514	3.44512e-30	1.12912e-25	Trip12	112552	Intron (NM_001031659/316575, intron 32 of 40)	thyroid hormone receptor interactor 12
chr3	69419456	0.43613	0.867896	-0.431766	3.58522e-30	1.17286e-25	NA	1548888	Distal Intergenic	NA
chr8	105231949	0.608183	0.934904	-0.326721	4.13546e-30	1.35035e-25	Trim42	-5408	Promoter (5-6kb)	tripartite motif-containing 42
chr2	204431691	0.239185	0.853701	-0.614516	4.23096e-30	1.37897e-25	Nhlh2	4083	3' UTR	nescient helix loop helix 2
chr17	35861348	0.295496	0.904733	-0.609236	4.24123e-30	1.37977e-25	NA	96728	Distal Intergenic	NA
chr10	110542773	0.58052	0.962586	-0.382066	4.37542e-30	1.4208e-25	Wdr45b	12855	Intron (NM_001039587/360682, intron 2 of 10)	WD repeat domain 45B
chr4	26628099	0.346246	0.927721	-0.581475	4.58392e-30	1.48576e-25	NA	157235	Distal Intergenic	NA
chr1	22315026	0.314878	0.9138	-0.598922	4.59998e-30	1.48823e-25	Taar9	-4326	Promoter (4-5kb)	trace amine-associated receptor 9
chr2	223667756	0.899807	0.131688	0.768119	4.94271e-30	1.59617e-25	NA	-345214	Distal Intergenic	NA
chr4	97435125	0.476961	0.884087	-0.407126	4.98306e-30	1.60626e-25	NA	-58471	Distal Intergenic	NA
chrX	150662244	0.271019	0.748437	-0.477418	5.42685e-30	1.74611e-25	NA	-441331	Distal Intergenic	NA
chr1	143671632	0.310718	0.951484	-0.640767	5.50012e-30	1.76646e-25	Tm6sf1	14025	Intron (NM_001108490/361600, intron 2 of 10)	transmembrane 6 superfamily member 1
chr2	117410075	0.675017	0.953263	-0.278245	5.80885e-30	1.86221e-25	Mir551b	542428	Intron (NM_001106423/294924, intron 11 of 16)	microRNA 551b
chr4	110369824	0.64091	0.937621	-0.296711	5.84182e-30	1.86938e-25	NA	-332454	Distal Intergenic	NA
chr10	2553355	0.735724	0.949152	-0.213428	6.38292e-30	2.03882e-25	NA	-625990	Distal Intergenic	NA
chr18	81122794	0.290896	0.874084	-0.583189	6.39976e-30	2.0405e-25	NA	182919	Distal Intergenic	NA
chr15	60434096	0.170657	0.741404	-0.570747	7.06131e-30	2.24736e-25	NA	78607	Distal Intergenic	NA
chr8	31633076	0.346544	0.0326935	0.313851	7.19016e-30	2.28423e-25	NA	135437	Distal Intergenic	NA
chr7	92504671	0.240543	0.699999	-0.459456	7.4005e-30	2.34682e-25	NA	270074	Distal Intergenic	NA
chr9	62335941	0.344531	0.882694	-0.538163	8.11681e-30	2.56473e-25	Plcl1	319829	Intron (NM_053456/84587, intron 5 of 5)	phospholipase C-like 1
chr1	105733766	0.627053	0.216308	0.410746	8.18859e-30	2.58277e-25	LOC100125384	-201682	Intron (NM_031069/81733, intron 12 of 19)	hypothetical protein LOC100125384
chr3	55101103	0.588857	0.976584	-0.387727	8.33351e-30	2.62378e-25	NA	-268178	Distal Intergenic	NA
chr9	50223195	0.360155	0.804315	-0.44416	8.59394e-30	2.70094e-25	NA	-24496	Distal Intergenic	NA
chr4	121540195	0.493853	0.841245	-0.347392	9.01399e-30	2.82791e-25	Chchd6	25016	Intron (NM_001106608/297436, intron 3 of 7)	coiled-coil-helix-coiled-coil-helix domain containing 6
chr11	51779915	0.295744	0.912376	-0.616632	9.20317e-30	2.88212e-25	NA	-577212	Distal Intergenic	NA
chr18	85522453	0.305098	0.861142	-0.556044	9.44959e-30	2.95404e-25	NA	458379	Distal Intergenic	NA
chrX	119066503	0.20641	0.943159	-0.73675	9.8418e-30	3.07119e-25	Pls3	36084	Intron (NM_031084/81748, intron 1 of 15)	plastin 3
chrX	140619797	0.568533	0.969414	-0.400881	1.0069e-29	3.13653e-25	NA	-258667	Distal Intergenic	NA
chr9	103936645	0.179752	0.79821	-0.618458	1.01495e-29	3.15601e-25	NA	413616	Distal Intergenic	NA
chr2	247201026	0.915848	0.330711	0.585138	1.02367e-29	3.17751e-25	Unc5c	155213	Intron (NM_199407/362049, intron 1 of 15)	unc-5 netrin receptor C
chr1	97578314	0.544827	0.89362	-0.348792	1.05584e-29	3.27159e-25	NA	-54158	Distal Intergenic	NA
chr6	83761571	0.174835	0.943573	-0.768738	1.11834e-29	3.45918e-25	NA	677831	Distal Intergenic	NA
chr1	131202831	0.684992	0.95	-0.265008	1.13217e-29	3.49582e-25	NA	251857	Distal Intergenic	NA
chr2	52314442	0.295744	0.887375	-0.591631	1.16351e-29	3.58628e-25	Paip1	12272	Intron (NM_001108937/365684, intron 4 of 10)	poly(A) binding protein interacting protein 1
chr17	42342129	0.35304	0.884661	-0.531622	1.17502e-29	3.61544e-25	Gmnn	39589	Intron (NM_001014009/306934, intron 22 of 26)	geminin, DNA replication inhibitor
chr18	19450465	0.393087	0.837044	-0.443957	1.19806e-29	3.6799e-25	NA	-175192	Distal Intergenic	NA
chr7	105334235	0.643807	0.944442	-0.300635	1.2089e-29	3.70671e-25	NA	258568	Distal Intergenic	NA
chr9	117901805	0.659824	0.946844	-0.287021	1.23111e-29	3.76825e-25	NA	162738	Distal Intergenic	NA
chr2	232803790	0.659713	0.978944	-0.319231	1.26922e-29	3.87816e-25	NA	-558471	Distal Intergenic	NA
chr2	111958705	0.41182	0.971271	-0.55945	1.28998e-29	3.93476e-25	NA	-165743	Distal Intergenic	NA
chr2	14413921	0.711377	0.991104	-0.279728	1.31168e-29	3.99404e-25	NA	286215	Distal Intergenic	NA
chr18	75624777	0.330911	0.899527	-0.568616	1.36718e-29	4.15583e-25	NA	-683388	Distal Intergenic	NA
chr17	81833491	0.508183	0.0935182	0.414665	1.38419e-29	4.2003e-25	Cacnb2	35077	Intron (NM_053851/116600, intron 1 of 12)	calcium voltage-gated channel auxiliary subunit beta 2
chr8	60168074	0.874364	0.225095	0.649269	1.39351e-29	4.22129e-25	NA	50343	Distal Intergenic	NA
chr18	84973726	0.503499	0.936562	-0.433062	1.44703e-29	4.3759e-25	NA	1007106	Distal Intergenic	NA
chr1	102807338	0.239185	0.891728	-0.652543	1.48847e-29	4.49349e-25	Saa4	-26957	Downstream (2-3kb)	serum amyloid A4
chr1	252438958	0.193071	0.840946	-0.647875	1.726e-29	5.20164e-25	Ankrd22	22387	Intron (NM_001191638/294093, intron 2 of 5)	ankyrin repeat domain 22
chr4	94797833	0.265345	0.848768	-0.583423	1.8702e-29	5.62657e-25	Atoh1	-700169	Intron (NM_024379/79220, intron 4 of 15)	atonal bHLH transcription factor 1
chr3	151780482	0.484338	0.991891	-0.507553	1.93438e-29	5.80972e-25	NA	-55828	Distal Intergenic	NA
chr13	69662769	0.534939	0.944431	-0.409492	1.95375e-29	5.85791e-25	NA	118249	Distal Intergenic	NA
chr15	109077026	0.654046	0.23968	0.414366	1.97107e-29	5.8998e-25	Pcca	116496	Intron (NM_019330/687008, intron 16 of 33)	propionyl-CoA carboxylase subunit alpha
chr4	15288807	0.658116	0.965615	-0.3075	2.01622e-29	6.0247e-25	NA	216475	Distal Intergenic	NA
chr3	50046161	0.349186	0.945308	-0.596122	2.17805e-29	6.48624e-25	Fign	74230	Intron (NM_001106484/295649, intron 2 of 2)	fidgetin, microtubule severing factor
chr16	74386276	0.239185	0.880317	-0.641132	2.17683e-29	6.48624e-25	Slc20a2	21753	Intron (NM_017223/29502, intron 1 of 10)	solute carrier family 20 member 2
chr9	34592639	0.688607	0.940277	-0.25167	2.21694e-29	6.59089e-25	NA	2551375	Distal Intergenic	NA
chr2	223667743	0.899807	0.131688	0.768119	2.28849e-29	6.79214e-25	NA	-345201	Distal Intergenic	NA
chr16	212137	0.367896	0.899577	-0.531681	2.36699e-29	7.01328e-25	NA	-545324	Distal Intergenic	NA
chr6	29563015	0.71209	0.966237	-0.254147	2.42313e-29	7.16755e-25	NA	-79555	Distal Intergenic	NA
chr7	100850758	0.388564	0.851923	-0.463358	2.52852e-29	7.46676e-25	NA	287614	Distal Intergenic	NA
chr11	8815903	0.174835	0.968154	-0.793319	2.59508e-29	7.62491e-25	NA	-393664	Distal Intergenic	NA
chr4	63814410	0.174835	0.968154	-0.793319	2.59508e-29	7.62491e-25	NA	-274617	Distal Intergenic	NA
chrX	26194534	0.174835	0.968154	-0.793319	2.59508e-29	7.62491e-25	NA	-99531	Distal Intergenic	NA
chr9	121053941	0.801865	0.243028	0.558837	2.6806e-29	7.86307e-25	NA	659182	Distal Intergenic	NA
chr16	54919679	0.549941	0.936266	-0.386325	2.7276e-29	7.97768e-25	NA	20227	Distal Intergenic	NA
chr3	86707967	0.349392	0.791795	-0.442403	2.72874e-29	7.97768e-25	Lrrc4c	1286798	Intron (NM_001107753/311236, intron 5 of 6)	leucine rich repeat containing 4C
chr3	103724145	0.480589	0.125489	0.3551	2.7352e-29	7.9833e-25	Lpcat4	-1616	Promoter (1-2kb)	lysophosphatidylcholine acyltransferase 4
chr16	22480066	0.797329	0.152691	0.644638	2.79294e-29	8.13834e-25	NA	81420	Distal Intergenic	NA
chr2	104864228	0.966229	0.0186494	0.947579	3.02058e-29	8.78711e-25	Hltf	9656	Intron (NM_001106478/295568, intron 5 of 23)	helicase-like transcription factor
chr9	72274615	0.292205	0.765298	-0.473094	3.03952e-29	8.82762e-25	NA	221649	Distal Intergenic	NA
chr2	75050432	0.0705641	0.889122	-0.818558	3.16401e-29	9.17404e-25	NA	2582193	Distal Intergenic	NA
chrX	122438017	0.47206	0.855124	-0.383064	3.3124e-29	9.58849e-25	NA	-69356	Distal Intergenic	NA
chr7	104942777	0.526397	0.0781004	0.448297	3.35063e-29	9.68323e-25	Asap1	8312	Intron (NM_001044245/314961, intron 1 of 27)	ArfGAP with SH3 domain, ankyrin repeat and PH domain 1
chr1	190673533	0.42472	0.0717145	0.353006	3.40009e-29	9.81008e-25	Vwa3a	-7560	Promoter (7-8kb)	von Willebrand factor A domain containing 3A
chr1	159395322	0.659786	0.115883	0.543903	3.43028e-29	9.88097e-25	NA	1474536	Distal Intergenic	NA
chrX	42050700	0.239185	0.861598	-0.622413	3.55416e-29	1.02211e-24	NA	-508211	Distal Intergenic	NA
chr1	98499470	0.858279	0.357818	0.500461	3.56742e-29	1.02425e-24	Lim2	1778	Promoter (1-2kb)	lens intrinsic membrane protein 2
chr18	69361100	0.74215	0.952303	-0.210153	3.62309e-29	1.03854e-24	NA	-188836	Distal Intergenic	NA
chr6	35830220	0.451285	0.86367	-0.412385	3.64806e-29	1.04399e-24	NA	-259254	Distal Intergenic	NA
chr10	94869110	0.677718	0.968485	-0.290767	3.68217e-29	1.05205e-24	Pecam1	44091	Intron (NM_031591/29583, intron 8 of 8)	platelet and endothelial cell adhesion molecule 1
chr14	63003522	0.170657	0.966695	-0.796038	4.07737e-29	1.15931e-24	NA	-92304	Distal Intergenic	NA
chr2	36879186	0.170657	0.966695	-0.796038	4.07737e-29	1.15931e-24	NA	632558	Distal Intergenic	NA
chr6	120377151	0.170657	0.966695	-0.796038	4.07737e-29	1.15931e-24	NA	857437	Distal Intergenic	NA
chr4	54973921	0.731341	0.977315	-0.245974	4.09958e-29	1.16375e-24	Mir592	208543	Intron (NM_022202/60590, intron 5 of 9)	microRNA 592
chr13	1533098	0.628726	0.0352461	0.59348	4.13211e-29	1.1711e-24	NA	415464	Distal Intergenic	NA
chr5	140499070	0.179752	0.9694	-0.789647	4.15161e-29	1.17473e-24	NA	-39189	Distal Intergenic	NA
chr2	245357830	0.392617	0.981848	-0.589231	4.53893e-29	1.28226e-24	NA	836131	Distal Intergenic	NA
chr16	71911581	0.314878	0.958558	-0.64368	5.00857e-29	1.41267e-24	Adam32	22137	Intron (NM_001170582/361170, intron 5 of 21)	ADAM metallopeptidase domain 32
chr16	19804958	0.215755	0.9694	-0.753645	5.02169e-29	1.41411e-24	NA	12108	Distal Intergenic	NA
chr8	85020707	0.595135	0.952851	-0.357716	5.09339e-29	1.432e-24	NA	-38343	Distal Intergenic	NA
chr13	85752685	0.271513	0.807087	-0.535574	5.10624e-29	1.43333e-24	NA	-57264	Distal Intergenic	NA
chr6	53219231	0.976742	0.340799	0.635942	5.16258e-29	1.44683e-24	NA	-152474	Distal Intergenic	NA
chr3	1537949	0.868744	0.218308	0.650435	5.2981e-29	1.48245e-24	Pax8	46975	Intron (NM_031141/81819, intron 9 of 11)	paired box 8
chr18	46848802	0.660894	0.957329	-0.296435	5.47289e-29	1.52893e-24	NA	-445489	Distal Intergenic	NA
chr3	98556278	0.548497	0.946026	-0.397529	5.66147e-29	1.57911e-24	NA	258724	Distal Intergenic	NA
chr7	38793738	0.239185	0.890534	-0.65135	5.74726e-29	1.6005e-24	NA	-26319	Distal Intergenic	NA
chr10	23094699	0.367043	0.949151	-0.582107	5.76613e-29	1.60322e-24	NA	-566313	Distal Intergenic	NA
chr1	263472289	0.391322	0.835708	-0.444386	5.88056e-29	1.63246e-24	Entpd7	23656	Intron (NM_001107595/309390, intron 5 of 11)	ectonucleoside triphosphate diphosphohydrolase 7
chr2	221298018	0.571989	0.966876	-0.394887	6.36435e-29	1.76397e-24	NA	-198280	Distal Intergenic	NA
chr14	58615316	0.215755	0.796889	-0.581134	6.60546e-29	1.82792e-24	NA	708630	Distal Intergenic	NA
chr9	1882963	0.618318	0.94285	-0.324532	6.70336e-29	1.8521e-24	Plcl2	101690	Intron (NM_001106880/301173, intron 2 of 6)	phospholipase C-like 2
chr16	66999259	0.31809	0.883911	-0.565821	6.84407e-29	1.88802e-24	NA	-48832	Distal Intergenic	NA
chr1	41825055	0.284184	0.876247	-0.592063	7.00729e-29	1.93001e-24	NA	-296516	Distal Intergenic	NA
chr1	217186135	0.671387	0.960609	-0.289222	7.04121e-29	1.93633e-24	Shank2	12936	Intron (NM_201350/171093, intron 1 of 22)	SH3 and multiple ankyrin repeat domains 2
chr6	80854937	0.548541	0.899021	-0.350479	7.31497e-29	2.00847e-24	NA	-520415	Distal Intergenic	NA
chr2	223148552	0.731392	0.993097	-0.261705	7.62303e-29	2.0898e-24	NA	173989	Distal Intergenic	NA
chr20	16792942	0.188997	0.853383	-0.664386	8.30466e-29	2.27312e-24	NA	298772	Distal Intergenic	NA
chr13	28761813	0.707732	0.0366056	0.671127	8.34597e-29	2.28088e-24	NA	872418	Distal Intergenic	NA
chr18	13403483	0.497278	0.814715	-0.317437	8.41084e-29	2.29504e-24	NA	613229	Distal Intergenic	NA
chr13	9075267	0.40414	0.773858	-0.369719	8.80845e-29	2.39982e-24	NA	-389638	Distal Intergenic	NA
chr2	7660146	0.388345	0.944855	-0.55651	8.95119e-29	2.43494e-24	NA	-1073020	Distal Intergenic	NA
chr5	36358946	0.616609	0.163556	0.453054	9.14271e-29	2.4832e-24	NA	-196132	Distal Intergenic	NA
chr19	35864365	0.622314	0.982264	-0.35995	9.69311e-29	2.62863e-24	NA	-1103362	Distal Intergenic	NA
chr17	25553740	0.561321	0.940035	-0.378714	9.72368e-29	2.63287e-24	NA	898838	Distal Intergenic	NA
chrX	143279641	0.392617	0.985639	-0.593021	1.02426e-28	2.76911e-24	NA	182081	Distal Intergenic	NA
chr4	148820884	0.409339	0.90837	-0.499031	1.05384e-28	2.84472e-24	Rassf4	-16896	3' UTR	Ras association domain family member 4
chr16	40022572	0.881816	0.399582	0.482233	1.16508e-28	3.14016e-24	Asb5	2828	Promoter (2-3kb)	ankyrin repeat and SOCS box-containing 5
chr15	19171982	0.485686	0.777348	-0.291662	1.19178e-28	3.20724e-24	NA	110770	Distal Intergenic	NA
chr1	137821277	0.690259	0.978057	-0.287798	1.20284e-28	3.23205e-24	NA	-462205	Distal Intergenic	NA
chr16	85311336	0.512705	0.933828	-0.421123	1.21628e-28	3.26318e-24	Tnfsf13b	-5248	Promoter (5-6kb)	TNF superfamily member 13b
chr3	77113825	0.638084	0.892046	-0.253963	1.33761e-28	3.58324e-24	Olr651	-2994	Promoter (2-3kb)	olfactory receptor 651
chr6	17980045	0.526311	0.917787	-0.391476	1.34657e-28	3.60175e-24	NA	-841776	Distal Intergenic	NA
chr3	162653601	0.45055	0.987661	-0.537111	1.37547e-28	3.67348e-24	NA	-74400	Distal Intergenic	NA
chr9	2116731	0.913834	0.140022	0.773812	1.50295e-28	4.00785e-24	NA	-85779	Distal Intergenic	NA
chr1	44435505	0.484237	0.968276	-0.484039	1.51262e-28	4.02754e-24	Cldn20	-11259	Exon (NM_181474/308140, exon 6 of 7)	claudin 20
chr15	6939183	0.167053	0.964969	-0.797916	1.5332e-28	4.07002e-24	NA	-351816	Distal Intergenic	NA
chr4	76388024	0.167053	0.964969	-0.797916	1.5332e-28	4.07002e-24	NA	-823789	Distal Intergenic	NA
chrX	79140932	0.944542	0.102524	0.842018	1.55703e-28	4.12705e-24	NA	-74000	Distal Intergenic	NA
chr10	72491701	0.206792	0.720309	-0.513517	1.61485e-28	4.27041e-24	NA	53439	Distal Intergenic	NA
chr3	39387715	0.491362	0.924452	-0.43309	1.61597e-28	4.27041e-24	NA	209002	Distal Intergenic	NA
chr3	130396410	0.637767	0.141283	0.496484	1.69019e-28	4.45985e-24	NA	-281629	Distal Intergenic	NA
chr2	79132812	0.721186	0.966318	-0.245133	1.85895e-28	4.89782e-24	Fbxl7	307174	Intron (NM_001108545/361907, intron 2 of 3)	F-box and leucine-rich repeat protein 7
chr18	48714631	0.170657	0.805801	-0.635144	1.99041e-28	5.23635e-24	Cep120	5840	Intron (NM_001191697/307302, intron 3 of 20)	centrosomal protein 120
chr11	63237908	0.640663	0.972375	-0.331712	2.07185e-28	5.44246e-24	NA	68534	Distal Intergenic	NA
chr15	78958289	0.191	0.771673	-0.580673	2.10864e-28	5.53085e-24	NA	-1082552	Distal Intergenic	NA
chr3	63522070	0.211064	0.861097	-0.650033	2.12506e-28	5.56561e-24	Fkbp7	12015	Downstream (<1kb)	FK506 binding protein 7
chr14	55541710	0.612352	0.931001	-0.318648	2.25043e-28	5.88521e-24	NA	-460159	Distal Intergenic	NA
chr7	53832335	0.730129	0.990174	-0.260045	2.27293e-28	5.93524e-24	NA	-46570	Distal Intergenic	NA
chr9	82594528	0.676458	0.0373495	0.639109	2.5289e-28	6.59386e-24	Speg	-1826	Promoter (1-2kb)	SPEG complex locus
chr1	33313141	0.505192	0.936537	-0.431345	2.58293e-28	6.72478e-24	NA	-37334	Distal Intergenic	NA
chr4	124448991	0.571593	0.888443	-0.31685	2.60206e-28	6.76458e-24	Prickle2	135053	Intron (NM_001107876/312563, intron 1 of 7)	prickle planar cell polarity protein 2
chr20	43500049	0.20641	0.966695	-0.760285	2.67953e-28	6.9557e-24	NA	-391851	Distal Intergenic	NA
chr11	51474197	0.967927	0.0485107	0.919416	3.04002e-28	7.86828e-24	NA	-271494	Distal Intergenic	NA
chr6	52405565	0.56917	0.946611	-0.377441	3.03875e-28	7.86828e-24	NA	139608	Distal Intergenic	NA
chr1	176140971	0.570656	0.137816	0.43284	3.19545e-28	8.25841e-24	NA	-245461	Distal Intergenic	NA
chrX	68758133	0.57969	0.939271	-0.359581	3.39485e-28	8.76089e-24	NA	-12966	Distal Intergenic	NA
chr4	172725512	0.174835	0.966695	-0.79186	3.56255e-28	9.1534e-24	NA	15788	Distal Intergenic	NA
chr5	46530616	0.174835	0.966695	-0.79186	3.56256e-28	9.1534e-24	NA	-655941	Distal Intergenic	NA
chr8	100507057	0.174835	0.966695	-0.79186	3.56255e-28	9.1534e-24	NA	529723	Distal Intergenic	NA
chr3	38350397	0.369439	0.882717	-0.513278	3.62055e-28	9.28886e-24	NA	-72964	Distal Intergenic	NA
chr7	51914337	0.179752	0.968154	-0.788401	3.725e-28	9.54292e-24	NA	-399116	Distal Intergenic	NA
chr20	16658510	0.611689	0.956026	-0.344337	3.90272e-28	9.98367e-24	NA	433204	Distal Intergenic	NA
chr1	67509672	0.439058	0.988593	-0.549536	4.07414e-28	1.04071e-23	NA	-119466	Distal Intergenic	NA
chr4	104734323	0.170657	0.923839	-0.753182	4.11961e-28	1.0508e-23	NA	-215272	Distal Intergenic	NA
chr1	32778441	0.697079	0.961563	-0.264484	4.20215e-28	1.0703e-23	NA	-134670	Distal Intergenic	NA
chr8	133267961	0.688247	0.0874775	0.60077	4.32369e-28	1.09966e-23	NA	57477	Distal Intergenic	NA
chr5	12283777	0.671049	0.925676	-0.254627	4.33076e-28	1.09987e-23	NA	-111768	Distal Intergenic	NA
chr9	23390859	0.444437	0.145202	0.299235	4.37534e-28	1.10959e-23	NA	11659	Distal Intergenic	NA
chr8	97442719	0.683456	0.96231	-0.278854	4.50952e-28	1.14198e-23	Ctsh	3650	Intron (NM_012939/25425, intron 1 of 11)	cathepsin H
chrX	101269226	0.637991	0.0909733	0.547018	5.08444e-28	1.28572e-23	NA	3224487	Distal Intergenic	NA
chrX	77692685	0.314878	0.921927	-0.607049	5.27596e-28	1.33223e-23	NA	-17317	Distal Intergenic	NA
chr15	12683255	0.388345	0.95837	-0.570025	5.34662e-28	1.34814e-23	RGD1565725	76357	Intron (NM_001308479/289926, intron 15 of 17)	similar to hypothetical protein FLJ23834
chr5	114366640	0.673687	0.976054	-0.302367	5.61859e-28	1.41469e-23	NA	-150248	Distal Intergenic	NA
chr8	29633069	0.683844	0.966359	-0.282515	5.74402e-28	1.44421e-23	Opcml	179891	Intron (NM_053848/116597, intron 1 of 6)	opioid binding protein/cell adhesion molecule-like
chr6	79318369	0.345261	0.93056	-0.585298	5.85579e-28	1.47021e-23	NA	-11926	Distal Intergenic	NA
chr8	29413294	0.661804	0.968079	-0.306275	5.93814e-28	1.48876e-23	NA	-39883	Distal Intergenic	NA
chr16	77131323	0.786757	0.193442	0.593315	5.95644e-28	1.49122e-23	NA	-21499	Distal Intergenic	NA
chr9	18306089	0.586366	0.988802	-0.402436	6.16977e-28	1.54244e-23	NA	-183194	Distal Intergenic	NA
chr6	105649725	0.536405	0.94186	-0.405455	6.25966e-28	1.56269e-23	Pcnx1	38269	Intron (NM_001170347/314288, intron 2 of 35)	pecanex 1
chr3	69502714	0.295744	0.938863	-0.64312	6.53264e-28	1.62853e-23	NA	-1517819	Distal Intergenic	NA
chr2	131484448	0.636705	0.988474	-0.35177	6.54919e-28	1.63035e-23	NA	-826246	Distal Intergenic	NA
chr4	71952752	0.345277	0.783557	-0.43828	6.60741e-28	1.64252e-23	NA	6021	Distal Intergenic	NA
chr8	92360124	0.66061	0.972566	-0.311956	6.64575e-28	1.64972e-23	NA	582100	Distal Intergenic	NA
chr13	79823477	0.870047	0.260138	0.609909	7.00284e-28	1.73591e-23	NA	-22361	Distal Intergenic	NA
chr5	16502060	0.469561	0.888129	-0.418568	7.34542e-28	1.81827e-23	NA	-23997	Distal Intergenic	NA
chr2	80728461	0.480714	0.889345	-0.408631	7.64376e-28	1.88681e-23	NA	-319789	Distal Intergenic	NA
chr2	101805056	0.538718	0.0557319	0.482986	7.63431e-28	1.88681e-23	NA	-506546	Distal Intergenic	NA
chr11	78303977	0.687641	0.98821	-0.300569	7.74913e-28	1.91015e-23	Tp63	23304	Intron (NM_001127342/246334, intron 2 of 11)	tumor protein p63
chr14	93377665	0.252992	0.708578	-0.455586	7.81617e-28	1.92398e-23	NA	-881771	Distal Intergenic	NA
chr10	18253235	0.659244	0.117093	0.54215	7.9209e-28	1.94703e-23	Npm1	-162285	Intron (NM_001106994/303029, intron 14 of 27)	nucleophosmin 1
chr5	6459391	0.619516	0.169434	0.450081	7.98899e-28	1.96103e-23	NA	-273062	Distal Intergenic	NA
chr17	90143256	0.466589	0.902834	-0.436246	8.15365e-28	1.99866e-23	Apbb1ip	5935	Exon (NM_001100577/307171, exon 3 of 13)	amyloid beta precursor protein binding family B member 1 interacting protein
chr9	31401949	0.850822	0.103909	0.746913	8.45923e-28	2.07068e-23	Lmbrd1	462394	Intron (NM_001106898/301309, intron 19 of 30)	LMBR1 domain containing 1
chr2	255836698	0.480366	0.802938	-0.322572	8.52864e-28	2.08477e-23	NA	-773088	Distal Intergenic	NA
chrX	158733616	0.939407	0.189466	0.749941	8.80527e-28	2.14941e-23	NA	-78418	Distal Intergenic	NA
chr6	121279333	0.170657	0.964969	-0.794312	8.89163e-28	2.15703e-23	NA	960077	Distal Intergenic	NA
chr8	91831981	0.170657	0.964969	-0.794312	8.89163e-28	2.15703e-23	NA	367752	Distal Intergenic	NA
chr15	55411401	0.589832	0.956431	-0.366599	8.89777e-28	2.15703e-23	Med4	4858	Intron (NM_001024256/306030, intron 3 of 6)	mediator complex subunit 4
chr1	242063497	0.170657	0.964969	-0.794312	8.89164e-28	2.15703e-23	Tjp2	19986	Intron (NM_053773/115769, intron 1 of 23)	tight junction protein 2
chr4	48302209	0.170657	0.964969	-0.794312	8.89164e-28	2.15703e-23	Kcnd2	-7073	Promoter (7-8kb)	potassium voltage-gated channel subfamily D member 2
chr14	67228058	0.482814	0.917037	-0.434223	8.93437e-28	2.1606e-23	NA	-57697	Distal Intergenic	NA
chr16	39213923	0.489848	0.895578	-0.40573	8.93705e-28	2.1606e-23	NA	262101	Distal Intergenic	NA
chr14	74204385	0.624493	0.872486	-0.247992	8.98597e-28	2.16945e-23	NA	315048	Distal Intergenic	NA
chr6	19249006	0.607507	0.902619	-0.295113	9.43411e-28	2.27452e-23	NA	278390	Distal Intergenic	NA
chr6	51766047	0.660894	0.958296	-0.297402	9.91894e-28	2.38814e-23	NA	-356037	Distal Intergenic	NA
chr10	79996400	0.239185	0.813577	-0.574392	1.0119e-27	2.43298e-23	NA	-898593	Distal Intergenic	NA
chr5	55895663	0.73871	0.991319	-0.252609	1.0177e-27	2.44358e-23	NA	-529412	Distal Intergenic	NA
chr16	76312895	0.167053	0.807858	-0.640805	1.02925e-27	2.46796e-23	NA	346415	Distal Intergenic	NA
chr5	88978436	0.644845	0.991802	-0.346957	1.03473e-27	2.47771e-23	NA	-348945	Distal Intergenic	NA
chr5	110974678	0.459211	0.948248	-0.489037	1.03859e-27	2.48359e-23	NA	-647738	Distal Intergenic	NA
chr9	111346654	0.518521	0.0820073	0.436514	1.05054e-27	2.50874e-23	RGD1562136	19321	3' UTR	similar to D1Ertd622e protein
chr6	39111060	0.58065	0.971367	-0.390717	1.05338e-27	2.51212e-23	NA	252397	Distal Intergenic	NA
chr8	45499903	0.522347	0.936641	-0.414294	1.08797e-27	2.59111e-23	NA	-124769	Distal Intergenic	NA
chr2	18264019	0.29403	0.779989	-0.485959	1.09109e-27	2.59501e-23	NA	-90522	Distal Intergenic	NA
chr10	29620896	0.534756	0.913644	-0.378888	1.10185e-27	2.61708e-23	NA	-170252	Distal Intergenic	NA
chr5	87884242	0.497212	0.856515	-0.359303	1.10403e-27	2.61872e-23	NA	745248	Distal Intergenic	NA
chr9	31402032	0.850822	0.103909	0.746913	1.11353e-27	2.6377e-23	Lmbrd1	462477	Intron (NM_001106898/301309, intron 19 of 30)	LMBR1 domain containing 1
chr14	21254632	0.345261	0.943677	-0.598416	1.12089e-27	2.65156e-23	Ambn	-2098	Promoter (2-3kb)	ameloblastin
chr8	48446069	0.74377	0.171248	0.572522	1.15462e-27	2.72768e-23	C1qtnf5	2302	Promoter (2-3kb)	C1q and TNF related 5
chr3	90871568	0.310104	0.892735	-0.582631	1.17275e-27	2.76679e-23	NA	-120513	Distal Intergenic	NA
chr9	23202442	0.500478	0.95626	-0.455782	1.20845e-27	2.8434e-23	NA	-149828	Distal Intergenic	NA
chr20	54544209	0.894329	0.419915	0.474414	1.24575e-27	2.92727e-23	NA	-26518	Distal Intergenic	NA
chr13	87895344	0.967534	0.376993	0.590541	1.279e-27	3.00137e-23	NA	-48121	Distal Intergenic	NA
chr18	57802194	0.523828	0.885569	-0.361741	1.29662e-27	3.03867e-23	NA	117935	Distal Intergenic	NA
chr10	40777131	0.436971	0.887498	-0.450527	1.30177e-27	3.0467e-23	NA	-12990	Distal Intergenic	NA
chr2	221344631	0.404746	0.833524	-0.428779	1.34511e-27	3.14393e-23	NA	-244893	Distal Intergenic	NA
chrX	140619808	0.568533	0.969414	-0.400881	1.35901e-27	3.17222e-23	NA	-258656	Distal Intergenic	NA
chr10	108073899	0.461944	0.824785	-0.362841	1.47363e-27	3.43521e-23	Ccdc40	18629	Intron (NM_001134688/287867, intron 1 of 26)	coiled-coil domain containing 40
chr18	51065357	0.226556	0.784093	-0.557537	1.48893e-27	3.46629e-23	NA	-426838	Distal Intergenic	NA
chr16	46842457	0.746524	0.989431	-0.242907	1.56974e-27	3.64959e-23	Dctd	364973	Intron (NM_001169133/306451, intron 13 of 28)	dCMP deaminase
chr7	104058711	0.623939	0.102213	0.521726	1.57985e-27	3.66825e-23	NA	427998	Distal Intergenic	NA
chr3	30689118	0.694854	0.964875	-0.27002	1.58517e-27	3.67574e-23	NA	694365	Distal Intergenic	NA
chr2	101265881	0.227862	0.631228	-0.403366	1.72781e-27	4.00124e-23	NA	588470	Distal Intergenic	NA
chr2	23669400	0.320809	0.912394	-0.591585	1.80938e-27	4.18462e-23	NA	-101307	Distal Intergenic	NA
chrX	69072607	0.45055	0.967782	-0.517233	1.83692e-27	4.24275e-23	NA	145935	Distal Intergenic	NA
chr6	27347628	0.545784	0.0209251	0.524859	1.856e-27	4.28119e-23	Otof	19222	Intron (NM_001276720/84573, intron 1 of 46)	otoferlin
chr2	3727366	0.506254	0.896079	-0.389825	1.92219e-27	4.42807e-23	NA	468452	Distal Intergenic	NA
chr18	38953027	0.801865	0.163673	0.638192	1.96282e-27	4.51575e-23	NA	-382349	Distal Intergenic	NA
chrX	105003341	0.239185	0.824857	-0.585672	1.9735e-27	4.5344e-23	Arl13a	-8147	Promoter (8-9kb)	ADP ribosylation factor like GTPase 13A
chr11	65500325	0.314878	0.915436	-0.600558	2.10827e-27	4.83774e-23	NA	-149883	Distal Intergenic	NA
chr7	13748442	0.602535	0.917638	-0.315104	2.12059e-27	4.85968e-23	Slc1a6	9643	Intron (NM_032065/84012, intron 3 of 8)	solute carrier family 1 member 6
chr4	180619525	0.46597	0.925878	-0.459909	2.13958e-27	4.89683e-23	Itpr2	180562	Intron (NM_031046/81678, intron 38 of 63)	inositol 1,4,5-trisphosphate receptor, type 2
chr17	60975418	0.345261	0.888501	-0.54324	2.17087e-27	4.96198e-23	NA	-28788	Distal Intergenic	NA
chr8	25226479	0.731356	0.984778	-0.253422	2.31766e-27	5.29063e-23	NA	-19812	Distal Intergenic	NA
chr1	184997717	0.712255	0.96698	-0.254725	2.40117e-27	5.47417e-23	NA	145489	Distal Intergenic	NA
chr16	51128927	0.872974	0.492768	0.380207	2.42246e-27	5.50843e-23	NA	-621862	Distal Intergenic	NA
chr20	1089746	0.939407	0.377173	0.562234	2.42015e-27	5.50843e-23	Olr1700	381	Promoter (<=1kb)	olfactory receptor 1700
chr18	86005399	0.226556	0.776766	-0.55021	2.47584e-27	5.62254e-23	NA	-24566	Distal Intergenic	NA
chr1	157006991	0.6118	0.962849	-0.351049	2.62424e-27	5.95187e-23	Ccdc90b	-396603	Intron (NM_022282/64053, intron 13 of 22)	coiled-coil domain containing 90B
chr6	147044916	0.561667	0.904292	-0.342625	2.65168e-27	6.00636e-23	NA	127896	Distal Intergenic	NA
chrX	54391468	0.170657	0.89329	-0.722632	2.65618e-27	6.00883e-23	RGD1565785	735	Promoter (<=1kb)	similar to chromosome X open reading frame 21
chr5	36677101	0.358851	0.912457	-0.553606	2.70818e-27	6.11859e-23	Pou3f2	6254	Downstream (<1kb)	POU class 3 homeobox 2
chrX	12197024	0.801848	0.055818	0.74603	2.82861e-27	6.38248e-23	NA	548035	Distal Intergenic	NA
chr9	31401976	0.850822	0.103909	0.746913	2.84097e-27	6.40217e-23	Lmbrd1	462421	Intron (NM_001106898/301309, intron 19 of 30)	LMBR1 domain containing 1
chr9	86944404	0.866061	0.502603	0.363458	2.863e-27	6.44355e-23	NA	-841246	Distal Intergenic	NA
chr8	132113086	0.526163	0.0791981	0.446964	3.0187e-27	6.78532e-23	NA	7121	Distal Intergenic	NA
chr10	74294532	0.502154	0.0468545	0.455299	3.04286e-27	6.8309e-23	Ypel2	4066	Intron (NM_001108286/360590, intron 1 of 4)	yippee-like 2
chr1	93784746	0.784918	0.130426	0.654492	3.0719e-27	6.88729e-23	NA	619464	Distal Intergenic	NA
chr15	87340126	0.633371	0.967838	-0.334467	3.07968e-27	6.89596e-23	NA	-364213	Distal Intergenic	NA
chr3	160151662	0.166914	0.965156	-0.798242	3.10965e-27	6.95421e-23	NA	-11715	Distal Intergenic	NA
chr1	184970373	0.853752	0.249684	0.604068	3.19225e-27	7.12988e-23	NA	172833	Distal Intergenic	NA
chr6	116607235	0.215755	0.802575	-0.58682	3.22345e-27	7.19045e-23	NA	-371543	Distal Intergenic	NA
chr1	58085098	0.939407	0.390359	0.549048	3.29427e-27	7.33912e-23	NA	392270	Distal Intergenic	NA
chr17	74317058	0.69918	0.953019	-0.253839	3.3412e-27	7.43425e-23	NA	-942210	Distal Intergenic	NA
chr13	28214453	0.542518	0.915965	-0.373447	3.40008e-27	7.55571e-23	NA	325058	Distal Intergenic	NA
chr14	106814720	0.736847	0.158502	0.578346	3.51723e-27	7.8062e-23	NA	50212	Distal Intergenic	NA
chr9	55694368	0.314878	0.925821	-0.610943	3.53078e-27	7.8264e-23	NA	-20664	Distal Intergenic	NA
chr12	18897802	0.191	0.78854	-0.59754	3.78924e-27	8.38874e-23	NA	-38791	Distal Intergenic	NA
chr8	40524141	0.0504122	0.981289	-0.930877	3.82783e-27	8.46351e-23	Olr1206	-591	Promoter (<=1kb)	olfactory receptor 1206
chr3	2096873	0.88733	0.0899801	0.79735	3.85574e-27	8.51454e-23	Ehmt1	26932	Intron (NM_001108572/362078, intron 1 of 25)	euchromatic histone lysine methyltransferase 1
chr9	121726819	0.665961	0.936768	-0.270808	3.95296e-27	8.71829e-23	NA	-13695	Distal Intergenic	NA
chr17	17605216	0.572913	0.894856	-0.321943	4.00433e-27	8.82053e-23	NA	342560	Distal Intergenic	NA
chr3	120457544	0.0896089	0.601147	-0.511538	4.03964e-27	8.88719e-23	Acoxl	43149	Intron (NM_001106508/296138, intron 3 of 19)	acyl-CoA oxidase-like
chr1	161024136	0.179752	0.966695	-0.786943	4.3006e-27	9.36763e-23	NA	-197109	Distal Intergenic	NA
chr16	65160332	0.456919	0.80389	-0.34697	4.27523e-27	9.36763e-23	NA	-354282	Distal Intergenic	NA
chr2	30284680	0.625895	0.950145	-0.32425	4.29594e-27	9.36763e-23	NA	-38670	Distal Intergenic	NA
chr3	69954844	0.179752	0.966695	-0.786943	4.30061e-27	9.36763e-23	NA	-1065689	Distal Intergenic	NA
chr5	90565255	0.179752	0.966695	-0.786943	4.30061e-27	9.36763e-23	NA	146211	Distal Intergenic	NA
chr7	33450546	0.179752	0.966695	-0.786943	4.30061e-27	9.36763e-23	NA	133859	Distal Intergenic	NA
chr5	135206868	0.613143	0.938028	-0.324885	4.27892e-27	9.36763e-23	Mast2	78339	Intron (NM_001108005/313819, intron 4 of 28)	microtubule associated serine/threonine kinase 2
chr2	67013959	0.179752	0.966695	-0.786943	4.30061e-27	9.36763e-23	Cdh9	21646	Intron (NM_001168630/29163, intron 1 of 10)	cadherin 9
chr2	72945684	0.482842	0.884522	-0.40168	4.6933e-27	1.02104e-22	NA	3530290	Distal Intergenic	NA
chr5	3758863	0.392617	0.967545	-0.574927	4.83568e-27	1.05071e-22	NA	-24383	Distal Intergenic	NA
chr4	105347369	0.722306	0.969785	-0.247479	4.98784e-27	1.08156e-22	NA	397773	Distal Intergenic	NA
chr3	32985450	0.756687	0.12696	0.629727	4.98994e-27	1.08156e-22	Acvr2a	37477	Intron (NM_031571/29263, intron 1 of 10)	activin A receptor type 2A
chr14	103419834	0.648175	0.981312	-0.333137	5.02989e-27	1.08888e-22	NA	-98705	Distal Intergenic	NA
chr10	46534557	0.581283	0.911583	-0.330299	5.04132e-27	1.09001e-22	Rai1	23286	Intron (NM_001271207/303188, intron 1 of 4)	retinoic acid induced 1
chr5	59393835	0.777187	0.374708	0.402479	5.06074e-27	1.09153e-22	Reck	45195	Intron (NM_001107954/313488, intron 10 of 19)	reversion-inducing-cysteine-rich protein with kazal motifs
chr10	35273247	0.522253	0.870175	-0.347921	5.0546e-27	1.09153e-22	Gfpt2	-5989	Promoter (5-6kb)	glutamine-fructose-6-phosphate transaminase 2
chr3	38504950	0.550618	0.916857	-0.366239	5.2026e-27	1.12075e-22	NA	-227517	Distal Intergenic	NA
chr7	36585851	0.607619	0.981929	-0.37431	5.83491e-27	1.25543e-22	Mrpl42	11610	Intron (NM_001106782/299743, intron 4 of 5)	mitochondrial ribosomal protein L42
chr15	10396783	0.529719	0.89728	-0.36756	5.85006e-27	1.25715e-22	NA	59193	Distal Intergenic	NA
chr6	33049280	0.801348	0.249358	0.55199	5.89834e-27	1.26598e-22	NA	-127545	Distal Intergenic	NA
chr10	56162267	0.60598	0.949619	-0.343638	6.04029e-27	1.29487e-22	Efnb3	5128	3' UTR	ephrin B3
chr4	92749787	0.724821	0.980706	-0.255886	6.32899e-27	1.35511e-22	NA	-1318954	Distal Intergenic	NA
chr18	75624761	0.478282	0.888724	-0.410441	6.38746e-27	1.36597e-22	NA	-683372	Distal Intergenic	NA
chr3	126539204	0.174835	0.964969	-0.790134	6.5808e-27	1.40349e-22	NA	203019	Distal Intergenic	NA
chr6	81437768	0.174835	0.964969	-0.790134	6.5808e-27	1.40349e-22	NA	-1103246	Distal Intergenic	NA
chr4	110921981	0.463608	0.895295	-0.431687	6.58683e-27	1.40349e-22	Lrrtm4	219702	Intron (NM_001134746/500219, intron 1 of 1)	leucine rich repeat transmembrane neuronal 4
chr6	65433502	0.947398	0.414347	0.533051	6.60195e-27	1.40501e-22	NA	-113975	Distal Intergenic	NA
chr2	12630764	0.449542	0.854596	-0.405054	6.62908e-27	1.40908e-22	NA	528166	Distal Intergenic	NA
chr3	159216908	0.482842	0.847664	-0.364821	7.03747e-27	1.49408e-22	NA	-88436	Distal Intergenic	NA
chr8	92068037	0.483819	0.904928	-0.421109	7.15302e-27	1.51496e-22	NA	603808	Distal Intergenic	NA
chr16	57751598	0.323284	0.838661	-0.515377	7.1456e-27	1.51496e-22	Mir383	231923	Intron (NM_001108875/364605, intron 1 of 7)	microRNA 383
chr2	150711287	0.601038	0.943363	-0.342325	7.38458e-27	1.56024e-22	NA	-44970	Distal Intergenic	NA
chr19	24139622	0.786757	0.208762	0.577995	7.38084e-27	1.56024e-22	Rnf150	95412	Intron (NM_001191093/364983, intron 1 of 6)	ring finger protein 150
chr11	6462983	0.215755	0.966695	-0.75094	7.55346e-27	1.5921e-22	NA	-747185	Distal Intergenic	NA
chr9	34585490	0.313775	0.920002	-0.606227	7.54474e-27	1.5921e-22	NA	2558524	Distal Intergenic	NA
chr7	66656720	0.596274	0.924854	-0.32858	7.74187e-27	1.62986e-22	Snora19	7188	Intron (NM_145184/171329, intron 7 of 20)	small nucleolar RNA, H/ACA box 19
chr18	39472769	0.242227	0.773817	-0.531591	8.14855e-27	1.71343e-22	Kcnn2	137392	Intron (NM_001309404/54262, intron 6 of 8)	potassium calcium-activated channel subfamily N member 2
chr2	233471827	0.473852	0.903725	-0.429873	8.1616e-27	1.71413e-22	NA	-130904	Distal Intergenic	NA
chr8	80107021	0.232612	0.779054	-0.546442	8.18324e-27	1.71662e-22	NA	314434	Distal Intergenic	NA
chr6	84678227	0.715017	0.956848	-0.241831	8.34294e-27	1.74804e-22	NA	1544824	Distal Intergenic	NA
chr9	80359404	0.580135	0.917958	-0.337823	8.8476e-27	1.85157e-22	NA	-63958	Distal Intergenic	NA
chr7	73551183	0.66061	0.972183	-0.311573	9.09267e-27	1.9006e-22	NA	-36988	Distal Intergenic	NA
chr1	102807365	0.239185	0.891728	-0.652543	9.19403e-27	1.91951e-22	Saa4	-26984	Downstream (2-3kb)	serum amyloid A4
chr2	99798226	0.367043	0.924623	-0.55758	9.21519e-27	1.92165e-22	NA	574025	Distal Intergenic	NA
chr2	7024054	0.704856	0.985154	-0.280298	9.43387e-27	1.96492e-22	NA	-1444160	Distal Intergenic	NA
chr10	74294534	0.502154	0.0468545	0.455299	9.64749e-27	2.00704e-22	Ypel2	4064	Intron (NM_001108286/360590, intron 1 of 4)	yippee-like 2
chr15	41298302	0.575359	0.935315	-0.359956	1.0318e-26	2.14148e-22	Tnfrsf19	17900	Intron (NM_001044229/290300, intron 2 of 8)	TNF receptor superfamily member 19
chr17	64422293	0.275846	0.863049	-0.587202	1.04444e-26	2.16515e-22	Chrm3	40928	Intron (NM_012527/24260, intron 1 of 4)	cholinergic receptor, muscarinic 3
chr5	157557698	0.534823	0.147958	0.386865	1.04701e-26	2.16791e-22	Minos1	15484	Intron (NM_001173556/362641, intron 1 of 3)	mitochondrial inner membrane organizing system 1
chr11	50706171	0.314878	0.948473	-0.633595	1.07001e-26	2.21294e-22	NA	-74955	Distal Intergenic	NA
chr20	24398949	0.2957	0.866831	-0.571131	1.0772e-26	2.2252e-22	NA	1485300	Distal Intergenic	NA
chr3	68406071	0.54091	0.950388	-0.409478	1.08651e-26	2.24179e-22	NA	535503	Distal Intergenic	NA
chr3	47567664	0.904658	0.446243	0.458415	1.11503e-26	2.29796e-22	NA	-10784	Distal Intergenic	NA
chr20	53031769	0.377022	0.83241	-0.455388	1.21718e-26	2.50554e-22	NA	1485921	Distal Intergenic	NA
chr16	14998247	0.6061	0.941525	-0.335425	1.26337e-26	2.59757e-22	NA	113337	Distal Intergenic	NA
chr7	73545523	0.367896	0.87139	-0.503494	1.27725e-26	2.62306e-22	NA	-42648	Distal Intergenic	NA
chr7	32997250	0.752607	0.98729	-0.234683	1.29315e-26	2.64952e-22	NA	-102274	Distal Intergenic	NA
chr7	93380132	0.528816	0.909756	-0.38094	1.31073e-26	2.68243e-22	NA	-93375	Distal Intergenic	NA
chr9	92007911	0.864531	0.317259	0.547272	1.34559e-26	2.75055e-22	NA	-324443	Distal Intergenic	NA
chr11	10939261	0.381984	0.916179	-0.534196	1.36826e-26	2.79365e-22	NA	646272	Distal Intergenic	NA
chr6	9307514	0.567463	0.187377	0.380086	1.37403e-26	2.80218e-22	NA	-175893	Distal Intergenic	NA
chr6	7322325	0.700595	0.972781	-0.272186	1.44188e-26	2.93716e-22	NA	99130	Distal Intergenic	NA
chr15	58017940	0.875782	0.597059	0.278723	1.59076e-26	3.23669e-22	Kctd4	1702	Promoter (1-2kb)	potassium channel tetramerization domain containing 4
chr2	29857919	0.682728	0.936835	-0.254107	1.66529e-26	3.38335e-22	NA	-89169	Distal Intergenic	NA
chr2	183856374	0.905461	0.418309	0.487152	1.66669e-26	3.38335e-22	NA	181852	Distal Intergenic	NA
chr5	110397201	0.295744	0.920617	-0.624874	1.73496e-26	3.51172e-22	NA	-70261	Distal Intergenic	NA
chr6	34328826	0.3391	0.794709	-0.455609	1.73591e-26	3.51172e-22	NA	226559	Distal Intergenic	NA
chr7	44054749	0.686765	0.967766	-0.281001	1.73339e-26	3.51172e-22	NA	66248	Distal Intergenic	NA
chr2	119277220	0.763216	0.201935	0.561281	1.82284e-26	3.68334e-22	Usp13	79967	Intron (NM_001107665/310306, intron 12 of 20)	ubiquitin specific peptidase 13
chr15	4856934	0.439325	0.954153	-0.514828	1.8381e-26	3.70991e-22	NA	-26098	Distal Intergenic	NA
chr3	2096880	0.88733	0.0899801	0.79735	1.84418e-26	3.71793e-22	Ehmt1	26925	Intron (NM_001108572/362078, intron 1 of 25)	euchromatic histone lysine methyltransferase 1
chr2	254236461	0.758855	0.991712	-0.232857	1.85654e-26	3.73856e-22	NA	-1544575	Distal Intergenic	NA
chr19	46592997	0.569772	0.900195	-0.330423	1.91778e-26	3.85748e-22	NA	137174	Distal Intergenic	NA
chr13	99099018	0.592122	0.0378372	0.554284	1.92532e-26	3.85941e-22	NA	-37902	Distal Intergenic	NA
chr13	99099028	0.592122	0.0378372	0.554284	1.92532e-26	3.85941e-22	NA	-37892	Distal Intergenic	NA
chr9	34629821	0.603669	0.950929	-0.34726	1.92099e-26	3.85941e-22	NA	2514193	Distal Intergenic	NA
chr1	178428909	0.263044	0.886525	-0.62348	1.93881e-26	3.87761e-22	NA	64755	Distal Intergenic	NA
chr5	11162049	0.419761	0.93651	-0.516749	1.95016e-26	3.89588e-22	NA	1009959	Distal Intergenic	NA
chr8	49274083	0.874364	0.202788	0.671575	1.98559e-26	3.96216e-22	Ube4a	-4677	Promoter (4-5kb)	ubiquitination factor E4A
chr9	118822775	0.620957	0.938271	-0.317314	2.04623e-26	4.07854e-22	Dlgap1	-26410	Intron (NM_022946/65040, intron 2 of 12)	DLG associated protein 1
chr3	160151642	0.166914	0.965156	-0.798242	2.22974e-26	4.43929e-22	NA	-11695	Distal Intergenic	NA
chr15	12985744	0.542446	0.106358	0.436088	2.72419e-26	5.41758e-22	RGD1306063	-96642	Intron (NM_134356/171357, intron 23 of 41)	similar to HT021
chr2	65514477	0.329133	0.906252	-0.577119	2.86598e-26	5.69312e-22	NA	-1477835	Distal Intergenic	NA
chr1	122419535	0.390677	0.802575	-0.411899	2.88413e-26	5.72272e-22	Mir344g	-9540	Promoter (9-10kb)	microRNA 344g
chr9	25639524	0.63173	0.906369	-0.274639	2.90503e-26	5.7577e-22	NA	228855	Distal Intergenic	NA
chr20	38627211	0.540396	0.98991	-0.449515	2.95526e-26	5.85068e-22	NA	-308608	Distal Intergenic	NA
chr2	105827978	0.0686172	0.905466	-0.836849	3.02836e-26	5.98864e-22	NA	-603683	Distal Intergenic	NA
chr1	97218246	0.559933	0.875211	-0.315278	3.0736e-26	6.07128e-22	NA	-414226	Distal Intergenic	NA
chr10	7109688	0.511408	0.775619	-0.264211	3.14712e-26	6.20954e-22	Tmem186	32200	Intron (NM_031003/81632, intron 9 of 15)	transmembrane protein 186
chr2	42861925	0.645719	0.955175	-0.309456	3.17591e-26	6.25934e-22	NA	32512	Distal Intergenic	NA
chr2	249175767	0.295744	0.858894	-0.563151	3.21021e-26	6.31986e-22	NA	-335032	Distal Intergenic	NA
chr6	57206424	0.487683	0.848723	-0.36104	3.21616e-26	6.3245e-22	NA	-310587	Distal Intergenic	NA
chr6	39200632	0.163059	0.554187	-0.391127	3.2259e-26	6.33658e-22	NA	162825	Distal Intergenic	NA
chr2	222378469	0.064501	0.684775	-0.620274	3.23099e-26	6.33949e-22	Dpyd	554777	Intron (NM_031027/81656, intron 13 of 21)	dihydropyrimidine dehydrogenase
chr2	99510275	0.55429	0.880038	-0.325748	3.30788e-26	6.48312e-22	NA	861976	Distal Intergenic	NA
chr19	46499304	0.644377	0.927067	-0.28269	3.38789e-26	6.63256e-22	NA	43481	Distal Intergenic	NA
chr17	82890630	0.76402	0.988833	-0.224813	3.47616e-26	6.7978e-22	Plxdc2	-331196	Intron (NM_001287618/100361092, intron 27 of 37)	plexin domain containing 2
chr1	58663442	0.581574	0.939291	-0.357717	3.49497e-26	6.827e-22	NA	-466565	Distal Intergenic	NA
chr10	87541447	0.246865	0.750359	-0.503495	3.74802e-26	7.3132e-22	NA	-40554	Distal Intergenic	NA
chr5	21701811	0.662763	0.898555	-0.235792	3.79207e-26	7.39096e-22	NA	68902	Distal Intergenic	NA
chr15	86028148	0.621007	0.967861	-0.346854	3.81112e-26	7.41985e-22	NA	114523	Distal Intergenic	NA
chr6	27502826	0.345261	0.92061	-0.575349	3.87734e-26	7.54044e-22	Selenoi	9460	Intron (NM_001134754/362713, intron 1 of 10)	selenoprotein I
chr1	238048903	0.182546	0.826306	-0.64376	3.88732e-26	7.5515e-22	NA	-138901	Distal Intergenic	NA
chr17	49692519	0.694166	0.201871	0.492295	3.91927e-26	7.60518e-22	NA	-21770	Distal Intergenic	NA
chr3	122001893	0.514908	0.972228	-0.45732	3.93367e-26	7.62471e-22	Sirpb3	55738	Intron (NM_001134515/296149, intron 1 of 6)	signal-regulatory protein beta 3
chr5	55878298	0.732212	0.357525	0.374687	3.95089e-26	7.64967e-22	NA	-546777	Distal Intergenic	NA
chr7	37359613	0.507657	0.956914	-0.449257	4.10731e-26	7.9438e-22	NA	258199	Distal Intergenic	NA
chr17	24184017	0.746387	0.954168	-0.207781	4.16208e-26	8.04089e-22	Mcur1	-1592	Promoter (1-2kb)	mitochondrial calcium uniporter regulator 1
chr3	87460111	0.519664	0.955673	-0.436009	4.50348e-26	8.69091e-22	NA	2038942	Distal Intergenic	NA
chr6	113832341	0.54774	0.905516	-0.357776	4.52683e-26	8.72641e-22	Dio2	657101	Intron (NM_053817/116508, intron 17 of 22)	iodothyronine deiodinase 2
chr3	149963368	0.514908	0.0499142	0.464994	4.53896e-26	8.74021e-22	Cbfa2t2	27637	Intron (NM_001168542/296293, intron 1 of 10)	CBFA2/RUNX1 translocation partner 2
chr7	28462173	0.678811	0.971782	-0.292971	4.56494e-26	8.78062e-22	Igf1	47823	Intron (NM_001082478/24482, intron 2 of 4)	insulin-like growth factor 1
chrX	135337307	0.776927	0.114361	0.662566	4.58636e-26	8.81219e-22	Aifm1	5754	Intron (NM_031356/83533, intron 1 of 15)	apoptosis inducing factor, mitochondria associated 1
chr11	10939266	0.381984	0.916179	-0.534196	4.71228e-26	9.04426e-22	NA	646267	Distal Intergenic	NA
chr2	173077256	0.45055	0.982299	-0.531749	4.82139e-26	9.2436e-22	Schip1	9979	Intron (NM_001100666/295105, intron 1 of 10)	schwannomin interacting protein 1
chr11	2281266	0.749337	0.978608	-0.229271	5.09469e-26	9.74634e-22	NA	-297753	Distal Intergenic	NA
chr2	21541325	0.685907	0.959241	-0.273334	5.09295e-26	9.74634e-22	Ckmt2	-88528	Intron (NM_053721/114513, intron 18 of 27)	creatine kinase, mitochondrial 2
chr7	41180942	0.890645	0.558444	0.332202	5.15684e-26	9.85452e-22	Atp2b1	66245	Intron (NM_053311/29598, intron 3 of 21)	ATPase plasma membrane Ca2+ transporting 1
chr2	64892644	0.731392	0.989741	-0.258349	5.20348e-26	9.93287e-22	NA	-1646026	Distal Intergenic	NA
chr2	219699293	0.509079	0.936597	-0.427517	5.32979e-26	1.0163e-21	Hiatl3	-5652	Promoter (5-6kb)	hippocampus abundant transcript-like 3
chr18	85679351	0.384648	0.841291	-0.456643	5.50894e-26	1.04932e-21	NA	301481	Distal Intergenic	NA
chr1	139823640	0.580807	0.935332	-0.354525	5.73681e-26	1.09154e-21	NA	438862	Distal Intergenic	NA
chr15	58897931	0.532289	0.91007	-0.377781	5.79882e-26	1.10215e-21	NA	-186059	Distal Intergenic	NA
chr4	175795797	0.587047	0.906843	-0.319796	6.07099e-26	1.15263e-21	NA	-18320	Distal Intergenic	NA
chr14	90635043	0.41182	0.970583	-0.558762	6.28883e-26	1.19271e-21	NA	-566686	Distal Intergenic	NA
chr17	68799680	0.9479	0.642147	0.305753	6.47238e-26	1.2262e-21	NA	-225293	Distal Intergenic	NA
chrX	145212620	0.239185	0.819895	-0.58071	6.51706e-26	1.23333e-21	NA	-144932	Distal Intergenic	NA
chr15	96806024	0.179752	0.964969	-0.785217	6.59247e-26	1.24093e-21	NA	-15807	Distal Intergenic	NA
chr4	14922763	0.179752	0.964969	-0.785217	6.59247e-26	1.24093e-21	NA	-434538	Distal Intergenic	NA
chr8	120966303	0.179752	0.964969	-0.785217	6.59247e-26	1.24093e-21	NA	-519796	Distal Intergenic	NA
chr2	4169674	0.179752	0.964969	-0.785217	6.59248e-26	1.24093e-21	Slf1	26144	Intron (NM_001106400/294601, intron 5 of 20)	SMC5-SMC6 complex localization factor 1
chrX	74684914	0.179752	0.964969	-0.785217	6.59247e-26	1.24093e-21	Slc16a2	21153	Intron (NM_147216/259248, intron 1 of 5)	solute carrier family 16 member 2
chr8	102950556	0.950984	0.27599	0.674994	6.64076e-26	1.24869e-21	Paqr9	-386915	Intron (NM_001271438/363115, intron 14 of 15)	progestin and adipoQ receptor family member 9
chr1	40140691	0.763854	0.263427	0.500427	6.6573e-26	1.25046e-21	NA	54178	Distal Intergenic	NA
chr5	39224985	0.581446	0.920725	-0.339279	6.73995e-26	1.26464e-21	NA	-26384	Distal Intergenic	NA
chrX	120640920	0.439058	0.974049	-0.534991	6.9191e-26	1.29675e-21	Slc6a14	16395	Intron (NM_001037544/298340, intron 8 of 13)	solute carrier family 6 member 14
chr3	43304414	0.433577	0.905783	-0.472207	6.92583e-26	1.29675e-21	Gpd2	80487	Intron (NM_012736/25062, intron 11 of 21)	glycerol-3-phosphate dehydrogenase 2
chr2	8975645	0.591639	0.940413	-0.348773	7.07266e-26	1.32283e-21	NA	242478	Distal Intergenic	NA
chr2	133777417	0.367043	0.917789	-0.550746	7.08642e-26	1.324e-21	NA	-3119215	Distal Intergenic	NA
chr3	31312423	0.27943	0.913672	-0.634242	7.12511e-26	1.32982e-21	NA	1317670	Distal Intergenic	NA
chr1	133679537	0.4005	0.799386	-0.398886	7.4552e-26	1.38995e-21	NA	-176384	Distal Intergenic	NA
chr3	75791815	0.691763	0.974423	-0.28266	7.48733e-26	1.39446e-21	NA	-17629	Distal Intergenic	NA
chr7	97849937	0.637414	0.95207	-0.314656	7.53514e-26	1.40188e-21	Fam83a	-5835	Promoter (5-6kb)	family with sequence similarity 83, member A
chr18	22654734	0.569928	0.934439	-0.364511	7.61216e-26	1.41472e-21	NA	-309475	Distal Intergenic	NA
chr13	45235995	0.653258	0.9608	-0.307542	7.69941e-26	1.42942e-21	NA	82860	Distal Intergenic	NA
chr10	39640725	0.548661	0.900082	-0.351422	7.81252e-26	1.44889e-21	NA	-17752	Distal Intergenic	NA
chr6	115498559	0.440137	0.968678	-0.52854	7.9145e-26	1.46626e-21	Ston2	14794	Intron (NM_001135874/314349, intron 2 of 5)	stonin 2
chrX	15451625	0.714887	0.142506	0.572381	8.02936e-26	1.48598e-21	Pqbp1	2675	Promoter (2-3kb)	polyglutamine binding protein 1
chr4	50765100	0.742997	0.964683	-0.221686	8.06483e-26	1.49097e-21	NA	-71231	Distal Intergenic	NA
chr12	25718999	0.544484	0.911313	-0.36683	8.10279e-26	1.49485e-21	NA	-80193	Distal Intergenic	NA
chr3	124189473	0.198721	0.761654	-0.562932	8.09638e-26	1.49485e-21	NA	-43907	Distal Intergenic	NA
chr17	81839147	0.735489	0.992223	-0.256735	8.21691e-26	1.51432e-21	Cacnb2	40733	Intron (NM_053851/116600, intron 1 of 12)	calcium voltage-gated channel auxiliary subunit beta 2
chr8	14576947	0.326477	0.870448	-0.543971	8.25397e-26	1.51955e-21	Mtnr1b	-203053	Intron (NM_138544/191571, intron 4 of 26)	melatonin receptor 1B
chr8	70281817	0.397959	0.852942	-0.454983	8.49291e-26	1.56191e-21	NA	-66098	Distal Intergenic	NA
chr15	56040028	0.246983	0.838825	-0.591842	8.93326e-26	1.64118e-21	NA	578333	Distal Intergenic	NA
chr1	192190505	0.497497	0.0444577	0.453039	9.17897e-26	1.68281e-21	NA	20438	Distal Intergenic	NA
chr11	24898571	0.494778	0.919279	-0.4245	9.17271e-26	1.68281e-21	NA	180168	Distal Intergenic	NA
chr8	104381870	0.643509	0.152848	0.490661	9.20578e-26	1.68597e-21	NA	-46141	Distal Intergenic	NA
chr9	29662388	0.397277	0.85303	-0.455752	9.39728e-26	1.71925e-21	NA	-14485	Distal Intergenic	NA
chr6	118322928	0.642893	0.967313	-0.32442	9.42803e-26	1.72308e-21	NA	-1196785	Distal Intergenic	NA
chr5	36901232	0.661111	0.941194	-0.280083	9.74335e-26	1.77886e-21	NA	-217876	Distal Intergenic	NA
chr2	140481520	0.507657	0.901214	-0.393557	9.79323e-26	1.78612e-21	Naa15	9830	Intron (NM_001107674/310399, intron 1 of 19)	N(alpha)-acetyltransferase 15, NatA auxiliary subunit
chr18	3193649	0.0607542	0.802771	-0.742017	9.90959e-26	1.80547e-21	Rbbp8	30435	Intron (NM_001134417/291787, intron 5 of 18)	RB binding protein 8, endonuclease
chr1	61296650	0.314878	0.907827	-0.592949	1.02704e-25	1.86928e-21	NA	-17419	Distal Intergenic	NA
chr5	15039235	0.627003	0.948697	-0.321694	1.04106e-25	1.89284e-21	Rp1	-4719	Promoter (4-5kb)	RP1, axonemal microtubule associated
chr8	63681320	0.626272	0.0912842	0.534988	1.08068e-25	1.96284e-21	NA	81413	Distal Intergenic	NA
chr3	156049681	0.333923	0.832816	-0.498893	1.08918e-25	1.97624e-21	NA	291231	Distal Intergenic	NA
chr6	50487651	0.707732	0.137425	0.570307	1.12916e-25	2.04457e-21	NA	131042	Distal Intergenic	NA
chr11	84240200	0.423096	0.873636	-0.450539	1.14377e-25	2.06889e-21	NA	-80877	Distal Intergenic	NA
chr10	25624437	0.595225	0.161444	0.433781	1.14959e-25	2.07728e-21	NA	221196	Distal Intergenic	NA
chrX	115891333	0.45055	0.96491	-0.51436	1.23459e-25	2.22858e-21	NA	-127116	Distal Intergenic	NA
chr10	29930446	0.636438	0.205622	0.430815	1.2947e-25	2.3347e-21	NA	-108262	Distal Intergenic	NA
chr7	128080703	0.588666	0.940024	-0.351358	1.34158e-25	2.41676e-21	NA	-419305	Distal Intergenic	NA
chr13	36774113	0.576276	0.933586	-0.35731	1.38151e-25	2.4836e-21	NA	395926	Distal Intergenic	NA
chr5	111237549	0.557862	0.908542	-0.35068	1.43406e-25	2.57546e-21	NA	-910609	Distal Intergenic	NA
chr17	41078102	0.636083	0.936961	-0.300878	1.4394e-25	2.5824e-21	NA	-720664	Distal Intergenic	NA
chr7	57127560	0.587496	0.958388	-0.370892	1.4676e-25	2.63032e-21	NA	552234	Distal Intergenic	NA
chr9	86424387	0.367043	0.908032	-0.540988	1.48811e-25	2.66437e-21	NA	-321229	Distal Intergenic	NA
chr5	105790052	0.547991	0.904199	-0.356209	1.57993e-25	2.82589e-21	NA	-210093	Distal Intergenic	NA
chr9	112087416	0.27943	0.916338	-0.636908	1.61804e-25	2.8911e-21	NA	-38569	Distal Intergenic	NA
chr4	28256923	0.308865	0.859074	-0.55021	1.64079e-25	2.92879e-21	NA	180740	Distal Intergenic	NA
chr1	93784788	0.784918	0.130426	0.654492	1.65211e-25	2.94601e-21	NA	619422	Distal Intergenic	NA
chr2	9917819	0.713531	0.258272	0.45526	1.655e-25	2.94816e-21	NA	234138	Distal Intergenic	NA
chr15	89368423	0.367043	0.93574	-0.568697	1.71604e-25	3.05381e-21	NA	-29100	Distal Intergenic	NA
chr9	85692566	0.783044	0.989721	-0.206677	1.73857e-25	3.09078e-21	NA	-66472	Distal Intergenic	NA
chr11	41390874	0.427421	0.848734	-0.421312	1.77763e-25	3.15703e-21	NA	-1467867	Distal Intergenic	NA
chr11	47919452	0.213363	0.773848	-0.560485	1.81757e-25	3.22471e-21	NA	676110	Distal Intergenic	NA
chrX	117086943	0.439058	0.983649	-0.544591	1.85597e-25	3.28952e-21	NA	-448450	Distal Intergenic	NA
chr6	22242790	0.695557	0.962051	-0.266494	1.95969e-25	3.46987e-21	Slc30a6	-16426	Intron (NM_001108702/362700, intron 13 of 15)	solute carrier family 30 member 6
chr3	56141152	0.748436	0.976885	-0.228449	2.20633e-25	3.90264e-21	NA	-27329	Distal Intergenic	NA
chr9	97749071	0.310104	0.816973	-0.506869	2.2335e-25	3.94674e-21	NA	-23152	Distal Intergenic	NA
chr14	26378867	0.656531	0.0982996	0.558231	2.28668e-25	4.03666e-21	NA	-283983	Distal Intergenic	NA
chr4	66460698	0.708814	0.993179	-0.284365	2.30061e-25	4.05718e-21	Clec2l	55532	Intron (NM_001108622/362342, intron 12 of 14)	C-type lectin domain family 2, member L
chr2	84171576	0.621894	0.89375	-0.271856	2.40707e-25	4.24067e-21	NA	-104307	Distal Intergenic	NA
chr12	13692307	0.619151	0.924263	-0.305113	2.45612e-25	4.32277e-21	NA	-23535	Distal Intergenic	NA
chr13	111669451	0.54068	0.919255	-0.378575	2.61322e-25	4.59467e-21	NA	-84682	Distal Intergenic	NA
chr13	78412213	0.317431	0.765146	-0.447715	2.6618e-25	4.6754e-21	Gpr52	-80864	Intron (NM_001107190/304914, intron 10 of 19)	G protein-coupled receptor 52
chr7	18883611	0.392753	0.706565	-0.313812	2.68399e-25	4.70968e-21	NA	183123	Distal Intergenic	NA
chr3	131246258	0.720832	0.978401	-0.257569	2.77699e-25	4.86802e-21	NA	-105328	Distal Intergenic	NA
chr20	37349315	0.487483	0.924141	-0.436659	2.7884e-25	4.88315e-21	NA	-236397	Distal Intergenic	NA
chr5	21271785	0.513452	0.827607	-0.314155	2.92228e-25	5.11253e-21	Car8	74024	Intron (NM_001009662/297814, intron 8 of 8)	carbonic anhydrase 8
chr6	82090116	0.432292	0.828126	-0.395834	3.01963e-25	5.2776e-21	NA	-993623	Distal Intergenic	NA
chr1	69695371	0.226556	0.966695	-0.740139	3.03123e-25	5.28213e-21	NA	48244	Distal Intergenic	NA
chr19	61866253	0.226556	0.966695	-0.740139	3.03123e-25	5.28213e-21	NA	188711	Distal Intergenic	NA
chrX	138767610	0.603669	0.951488	-0.347819	3.02877e-25	5.28213e-21	Hs6st2	205073	Intron (NM_001191726/302489, intron 2 of 4)	heparan sulfate 6-O-sulfotransferase 2
chr20	40755742	0.367043	0.919827	-0.552784	3.06871e-25	5.34215e-21	NA	-13881	Distal Intergenic	NA
chr15	82858239	0.733707	0.962274	-0.228567	3.24429e-25	5.64222e-21	NA	-584121	Distal Intergenic	NA
chr7	32954269	0.603576	0.960482	-0.356906	3.32063e-25	5.76928e-21	NA	-59293	Distal Intergenic	NA
chr7	97849942	0.637414	0.95207	-0.314656	3.51156e-25	6.095e-21	Fam83a	-5830	Promoter (5-6kb)	family with sequence similarity 83, member A
chr6	90317429	0.607986	0.93439	-0.326404	3.56281e-25	6.17786e-21	NA	-1025402	Distal Intergenic	NA
chr15	926909	0.745235	0.26534	0.479895	3.58337e-25	6.2074e-21	Kcnma1	582706	Intron (NM_031828/83731, intron 21 of 30)	potassium calcium-activated channel subfamily M alpha 1
chr11	77627689	0.477712	0.897518	-0.419805	3.5888e-25	6.21069e-21	NA	-34491	Distal Intergenic	NA
chr14	50852785	0.563544	0.908131	-0.344587	3.70202e-25	6.39406e-21	NA	609935	Distal Intergenic	NA
chr5	173679273	0.787948	0.303539	0.484409	3.70654e-25	6.39558e-21	Samd11	1817	Promoter (1-2kb)	sterile alpha motif domain containing 11
chr13	100150744	0.598298	0.933938	-0.335641	3.72094e-25	6.41413e-21	Eif3el1	20987	Intron (NM_001011990/299872, intron 9 of 12)	eukaryotic translation initiation factor 3, subunit E-like 1
chr2	4229427	0.761567	0.285992	0.475575	3.85619e-25	6.64078e-21	NA	-33608	Distal Intergenic	NA
chr4	129662456	0.55317	0.903205	-0.350035	3.89652e-25	6.70367e-21	NA	88093	Distal Intergenic	NA
chr15	95995035	0.571005	0.833902	-0.262897	3.96053e-25	6.80715e-21	NA	-480776	Distal Intergenic	NA
chr2	219829937	0.94691	0.542504	0.404406	4.33833e-25	7.44922e-21	Agl	13048	Intron (NM_001108564/362029, intron 2 of 33)	amylo-alpha-1, 6-glucosidase, 4-alpha-glucanotransferase
chr18	61074485	0.442583	0.935861	-0.493278	4.35861e-25	7.47674e-21	NA	-186932	Distal Intergenic	NA
chr2	79274899	0.31169	0.721023	-0.409332	4.44742e-25	7.62166e-21	Fbxl7	165087	Intron (NM_001108545/361907, intron 2 of 3)	F-box and leucine-rich repeat protein 7
chr15	23614188	0.338034	0.822134	-0.4841	4.46364e-25	7.64202e-21	Gmfb	-3298	Promoter (3-4kb)	glia maturation factor, beta
chr5	83322702	0.731915	0.977526	-0.24561	4.59056e-25	7.85166e-21	NA	735278	Distal Intergenic	NA
chrX	40492314	0.514058	0.979396	-0.465338	4.66853e-25	7.97727e-21	Phex	32267	Intron (NM_013004/25512, intron 3 of 22)	phosphate regulating endopeptidase homolog, X-linked
chrX	83016503	0.226556	0.892606	-0.666049	4.67513e-25	7.9808e-21	Hdx	135012	Intron (NM_001134568/317617, intron 2 of 8)	highly divergent homeobox
chr3	80000909	0.32604	0.0368903	0.289149	4.78272e-25	8.15656e-21	Madd	2113	Promoter (2-3kb)	MAP-kinase activating death domain
chr2	227016038	0.565602	0.16956	0.396042	4.91776e-25	8.37874e-21	Fabp2	-64873	Intron (NM_133584/171115, intron 16 of 21)	fatty acid binding protein 2
chr14	7053386	0.280455	0.841023	-0.560568	5.17423e-25	8.80717e-21	Nudt9	1161	Promoter (1-2kb)	nudix hydrolase 9
chr2	247106061	0.9414	0.46832	0.47308	5.35264e-25	9.10206e-21	Unc5c	60248	Intron (NM_199407/362049, intron 1 of 15)	unc-5 netrin receptor C
chr19	35323099	0.786757	0.0560192	0.730738	5.38699e-25	9.15161e-21	NA	-562096	Distal Intergenic	NA
chr9	107792347	0.78201	0.0645367	0.717474	5.41153e-25	9.18444e-21	NA	-2098990	Distal Intergenic	NA
chr5	53699095	0.367043	0.959182	-0.592138	5.49587e-25	9.31861e-21	NA	783063	Distal Intergenic	NA
chr6	58254601	0.786748	0.0560192	0.730729	5.5374e-25	9.37999e-21	Etv1	-212652	Intron (NM_019304/54248, intron 26 of 26)	ets variant 1
chr2	176727572	0.392617	0.985048	-0.592431	5.68602e-25	9.61323e-21	NA	1222944	Distal Intergenic	NA
chr1	6159747	0.140153	0.863139	-0.722986	5.69334e-25	9.61637e-21	NA	710789	Distal Intergenic	NA
chr1	237756623	0.729198	0.151964	0.577235	5.82884e-25	9.83578e-21	NA	153378	Distal Intergenic	NA
chr1	198513503	0.277389	0.7934	-0.51601	5.88822e-25	9.92647e-21	NA	-15131	Distal Intergenic	NA
chr2	238931825	0.739276	0.96357	-0.224294	6.0564e-25	1.01905e-20	NA	402753	Distal Intergenic	NA
chr6	89412846	0.512936	0.99137	-0.478434	6.05586e-25	1.01905e-20	NA	-120819	Distal Intergenic	NA
chr3	60437413	0.687986	0.978226	-0.29024	6.39077e-25	1.07428e-20	NA	23310	Distal Intergenic	NA
chrX	144222081	0.295744	0.864239	-0.568496	6.44519e-25	1.0824e-20	NA	-705001	Distal Intergenic	NA
chr3	90657964	0.460733	0.926369	-0.465636	6.72901e-25	1.12898e-20	NA	93090	Distal Intergenic	NA
chr3	59260281	0.671998	0.912483	-0.240485	6.73712e-25	1.12927e-20	NA	107000	Distal Intergenic	NA
chrX	107999674	0.345261	0.912404	-0.567143	6.80338e-25	1.13929e-20	NA	-287359	Distal Intergenic	NA
chrX	7194982	0.66916	0.942222	-0.273061	6.82877e-25	1.14245e-20	NA	403846	Distal Intergenic	NA
chr3	86095473	0.672993	0.935472	-0.262478	7.03599e-25	1.176e-20	Lrrc4c	674304	Intron (NM_001107753/311236, intron 4 of 6)	leucine rich repeat containing 4C
chr16	43455376	0.758367	0.971869	-0.213502	7.06935e-25	1.18046e-20	NA	-2221281	Distal Intergenic	NA
chr8	97978854	0.54266	0.912789	-0.37013	7.11139e-25	1.18635e-20	NA	-331782	Distal Intergenic	NA
chr1	151587073	0.716489	0.988443	-0.271954	7.14565e-25	1.19094e-20	Ctsc	-331524	Intron (NM_017012/24418, intron 3 of 8)	cathepsin C
chr4	128217158	0.728281	0.23079	0.497492	7.83411e-25	1.30445e-20	NA	48923	Distal Intergenic	NA
chr19	48639515	0.543029	0.844006	-0.300977	7.9175e-25	1.31708e-20	NA	-377403	Distal Intergenic	NA
chr2	253088851	0.718808	0.946391	-0.227583	7.93034e-25	1.31798e-20	NA	-396965	Distal Intergenic	NA
chr2	173984451	0.713286	0.988395	-0.275109	8.00821e-25	1.32966e-20	Pdcd10	28224	Intron (NM_001009542/494345, intron 2 of 7)	programmed cell death 10
chr1	187126221	0.462123	0.904244	-0.442121	8.02184e-25	1.33067e-20	NA	639528	Distal Intergenic	NA
chr5	27273915	0.348913	0.807131	-0.458218	8.22893e-25	1.36374e-20	NA	-52846	Distal Intergenic	NA
chr2	179834805	0.333983	0.822874	-0.488891	8.46312e-25	1.40123e-20	Glrb	6324	Intron (NM_053296/25456, intron 1 of 8)	glycine receptor, beta
chr7	80315462	0.456648	0.978294	-0.521647	8.47359e-25	1.40164e-20	NA	-36311	Distal Intergenic	NA
chr16	89193558	0.743688	0.982517	-0.23883	8.60596e-25	1.4222e-20	NA	-1131638	Distal Intergenic	NA
chr4	104677354	0.905294	0.567913	0.337381	8.67888e-25	1.43291e-20	NA	-272241	Distal Intergenic	NA
chr16	101960	0.714646	0.954972	-0.240327	8.83985e-25	1.45675e-20	NA	-655501	Distal Intergenic	NA
chr16	54891554	0.48053	0.830143	-0.349613	8.83193e-25	1.45675e-20	Vps37a	7792	Intron (NM_001024867/290775, intron 1 of 11)	VPS37A, ESCRT-I subunit
chr9	30308566	0.82582	0.238792	0.587028	9.14685e-25	1.50593e-20	Fam135a	25409	Intron (NM_001134597/367235, intron 4 of 21)	family with sequence similarity 135, member A
chr14	67412714	0.314878	0.895885	-0.581007	9.15793e-25	1.50635e-20	NA	-242353	Distal Intergenic	NA
chr2	239038686	0.641463	0.917026	-0.275563	9.23846e-25	1.51817e-20	NA	-376195	Distal Intergenic	NA
chr9	92884267	0.689621	0.964507	-0.274886	9.30129e-25	1.52707e-20	Itm2c	-32201	Intron (NM_001106924/301574, intron 3 of 7)	integral membrane protein 2C
chr15	106197611	0.554005	0.921332	-0.367326	9.39957e-25	1.54177e-20	NA	-236565	Distal Intergenic	NA
chr10	97081661	0.526976	0.899584	-0.372607	9.43752e-25	1.54655e-20	Axin2	-130821	Intron (NM_001105849/287776, intron 26 of 29)	axin 2
chr1	93784791	0.784918	0.130426	0.654492	9.94514e-25	1.62822e-20	NA	619419	Distal Intergenic	NA
chr3	53846801	0.512936	0.0266761	0.48626	9.97015e-25	1.63059e-20	NA	283556	Distal Intergenic	NA
chrX	114113851	0.533632	0.0547445	0.478887	9.9781e-25	1.63059e-20	NA	111317	Distal Intergenic	NA
chr5	135219899	0.520644	0.867232	-0.346588	1.01532e-24	1.65766e-20	Mast2	65308	Intron (NM_001108005/313819, intron 4 of 28)	microtubule associated serine/threonine kinase 2
chr15	79411212	0.600975	0.956465	-0.35549	1.08443e-24	1.76885e-20	NA	-629629	Distal Intergenic	NA
chr2	118320661	0.646931	0.969796	-0.322865	1.10014e-24	1.79282e-20	NA	-226528	Distal Intergenic	NA
chr3	118207281	0.917687	0.189689	0.727997	1.10243e-24	1.79488e-20	Galk2	62685	Intron (NM_001013919/296117, intron 5 of 9)	galactokinase 2
chr20	53190853	0.314878	0.942634	-0.627756	1.12454e-24	1.82772e-20	NA	1326837	Distal Intergenic	NA
chr8	79967194	0.663981	0.970524	-0.306543	1.12467e-24	1.82772e-20	NA	174607	Distal Intergenic	NA
chr3	6883704	0.42873	0.886215	-0.457485	1.15212e-24	1.8706e-20	NA	109891	Distal Intergenic	NA
chr3	61464783	0.819943	0.355438	0.464505	1.18038e-24	1.91471e-20	Lnpk	29923	Intron (NM_001077429/362151, intron 6 of 13)	lunapark, ER junction formation factor
chr15	51085700	0.923386	0.275296	0.648089	1.19284e-24	1.93314e-20	NA	20384	Distal Intergenic	NA
chr1	185304814	0.324971	0.866884	-0.541913	1.25808e-24	2.037e-20	Rps13	-24087	Intron (NM_001108500/361632, intron 20 of 33)	ribosomal protein S13
chr1	192190516	0.497497	0.0444577	0.453039	1.2803e-24	2.07107e-20	NA	20449	Distal Intergenic	NA
chr10	104846352	0.663509	0.268978	0.394531	1.28812e-24	2.08181e-20	NA	-98349	Distal Intergenic	NA
chr3	50356483	0.511706	0.967237	-0.455531	1.31303e-24	2.12012e-20	NA	-236091	Distal Intergenic	NA
chr7	118371830	0.676423	0.922745	-0.246322	1.32407e-24	2.13598e-20	Rbfox2	24897	Intron (NM_001079895/362950, intron 1 of 12)	RNA binding fox-1 homolog 2
chr5	80946556	0.611944	0.141918	0.470026	1.33646e-24	2.154e-20	Pappa1	25935	Intron (NM_001107939/313262, intron 1 of 21)	pappalysin 1
chr7	13083148	0.253054	0.792175	-0.539122	1.35132e-24	2.17596e-20	NA	20944	Distal Intergenic	NA
chr11	19584548	0.557133	0.845156	-0.288024	1.35783e-24	2.18444e-20	NA	-637508	Distal Intergenic	NA
chr2	150238707	0.394664	0.884967	-0.490303	1.36639e-24	2.1962e-20	NA	26810	Distal Intergenic	NA
chr14	18047488	0.70365	0.969197	-0.265547	1.37233e-24	2.20373e-20	Parm1	29381	Intron (NM_173114/286894, intron 1 of 3)	prostate androgen-regulated mucin-like protein 1
chr3	73415270	0.459754	0.831084	-0.37133	1.38776e-24	2.22648e-20	NA	-10530	Distal Intergenic	NA
chr13	55172229	0.372786	0.861843	-0.489058	1.4069e-24	2.25514e-20	Ptprc	1477	Promoter (1-2kb)	protein tyrosine phosphatase, receptor type, C
chr9	18689454	0.668993	0.94969	-0.280697	1.41354e-24	2.26371e-20	Runx2	45884	Intron (NM_001278483/367218, intron 5 of 8)	runt-related transcription factor 2
chr15	80586069	0.509641	0.857702	-0.34806	1.42047e-24	2.27274e-20	Klhl1	127083	Intron (NM_001106054/290426, intron 1 of 8)	kelch-like family member 1
chr3	36706107	0.600009	0.933642	-0.333633	1.44805e-24	2.31477e-20	NA	-45380	Distal Intergenic	NA
chr1	173748504	0.331803	0.973458	-0.641655	1.4967e-24	2.39037e-20	Lmo1	15741	Intron (NM_139112/245979, intron 1 of 3)	LIM domain only 1
chr4	145342234	0.711666	0.127668	0.583998	1.5006e-24	2.39443e-20	Ttll3	80	Promoter (<=1kb)	tubulin tyrosine ligase like 3
chr4	10449138	0.570998	0.945486	-0.374488	1.52904e-24	2.43759e-20	Gsap	68693	Intron (NM_001107845/311984, intron 18 of 25)	gamma-secretase activating protein
chr5	5982978	0.393956	0.965959	-0.572003	1.5515e-24	2.47116e-20	Slco5a1	114420	Intron (NM_001107898/312907, intron 8 of 8)	solute carrier organic anion transporter family, member 5A1
chr7	48124530	0.721678	0.968824	-0.247147	1.62746e-24	2.5898e-20	NA	-196096	Distal Intergenic	NA
chr18	81308511	0.76657	0.292174	0.474397	1.63319e-24	2.59658e-20	NA	181257	Distal Intergenic	NA
chr9	77696617	0.295744	0.873155	-0.577412	1.64221e-24	2.60856e-20	Vwc2l	-137473	Intron (NM_001134728/501158, intron 8 of 8)	von Willebrand factor C domain containing 2 like
chr13	59087358	0.338862	0.789928	-0.451067	1.65583e-24	2.62782e-20	NA	-1348587	Distal Intergenic	NA
chr1	77738640	0.241624	0.725192	-0.483569	1.67198e-24	2.65106e-20	NA	12319	Distal Intergenic	NA
chr14	44919347	0.524364	0.825127	-0.300763	1.69825e-24	2.69028e-20	NA	29945	Distal Intergenic	NA
chr17	87092206	0.725335	0.96617	-0.240835	1.72024e-24	2.72022e-20	NA	757522	Distal Intergenic	NA
chr2	265731278	0.486852	0.894705	-0.407853	1.71915e-24	2.72022e-20	NA	-410302	Distal Intergenic	NA
chr14	32034597	0.677442	0.987671	-0.310229	1.74929e-24	2.76368e-20	NA	-975702	Distal Intergenic	NA
chr19	7086414	0.556687	0.142346	0.414341	1.78732e-24	2.82124e-20	NA	1054479	Distal Intergenic	NA
chr3	131016148	0.554069	0.93493	-0.380861	1.82431e-24	2.87704e-20	NA	-335438	Distal Intergenic	NA
chr15	20682278	0.585351	0.96426	-0.378909	1.89425e-24	2.98467e-20	NA	97523	Distal Intergenic	NA
chr2	221966089	0.239185	0.902774	-0.663589	1.89708e-24	2.98646e-20	Dpyd	142397	Intron (NM_031027/81656, intron 3 of 21)	dihydropyrimidine dehydrogenase
chr11	32926946	0.132199	0.679939	-0.54774	1.93433e-24	3.04237e-20	NA	-68121	Distal Intergenic	NA
chr2	210651750	0.625191	0.187886	0.437306	1.97655e-24	3.106e-20	NA	-16652	Distal Intergenic	NA
chr11	51582801	0.163255	0.802228	-0.638973	1.98248e-24	3.11254e-20	NA	-380098	Distal Intergenic	NA
chr6	89618165	0.345261	0.85876	-0.513499	2.05729e-24	3.22712e-20	NA	-326138	Distal Intergenic	NA
chr2	58235204	0.633162	0.96998	-0.336818	2.06016e-24	3.22873e-20	NA	-227383	Distal Intergenic	NA
chr13	79902788	0.523903	0.89147	-0.367567	2.08142e-24	3.25915e-20	RGD1309106	-3309	Promoter (3-4kb)	similar to hypothetical protein
chr2	72541347	0.239185	0.968154	-0.728969	2.15005e-24	3.36362e-20	NA	3125953	Distal Intergenic	NA
chr6	41106411	0.728281	0.989132	-0.26085	2.17138e-24	3.39097e-20	NA	-66974	Distal Intergenic	NA
chr9	107792355	0.78201	0.0645367	0.717474	2.17028e-24	3.39097e-20	NA	-2098998	Distal Intergenic	NA
chr11	63390907	0.570678	0.869408	-0.29873	2.1774e-24	3.39736e-20	NA	221533	Distal Intergenic	NA
chr5	84951896	0.379118	0.844174	-0.465056	2.23608e-24	3.48581e-20	Brinp1	114777	Intron (NM_080482/140610, intron 6 of 6)	BMP/retinoic acid inducible neural specific 1
chr3	66551316	0.764098	0.173139	0.590959	2.24927e-24	3.50327e-20	NA	-42458	Distal Intergenic	NA
chr11	63081538	0.535651	0.952591	-0.416941	2.27611e-24	3.54195e-20	NA	-87835	Distal Intergenic	NA
chr18	34780660	0.638342	0.925532	-0.28719	2.31795e-24	3.60388e-20	NA	-341278	Distal Intergenic	NA
chr17	42312269	0.638757	0.938923	-0.300166	2.34469e-24	3.64223e-20	NA	9729	Distal Intergenic	NA
chr5	83633731	0.666551	0.930207	-0.263656	2.35428e-24	3.65391e-20	NA	1046307	Distal Intergenic	NA
chr9	73220851	0.664718	0.967109	-0.302392	2.41208e-24	3.74031e-20	NA	-157208	Distal Intergenic	NA
chr16	25561557	0.484338	0.970441	-0.486102	2.44075e-24	3.78143e-20	NA	-36771	Distal Intergenic	NA
chr17	42276715	0.452309	0.902509	-0.4502	2.5545e-24	3.95419e-20	LOC498750	81	Promoter (<=1kb)	similar to cDNA sequence BC005537
chr7	58311455	0.499528	0.884868	-0.38534	2.55859e-24	3.95704e-20	NA	-24685	Distal Intergenic	NA
chr8	29710473	0.644071	0.942709	-0.298639	2.56365e-24	3.96138e-20	Opcml	257295	Intron (NM_053848/116597, intron 1 of 6)	opioid binding protein/cell adhesion molecule-like
chr19	9992248	0.687624	0.229244	0.45838	2.6122e-24	4.03286e-20	Csnk2a2	19711	Intron (NM_001107409/307641, intron 4 of 11)	casein kinase 2 alpha 2
chr11	46692277	0.786147	0.320353	0.465794	2.67942e-24	4.13301e-20	Impg2	1287	Promoter (1-2kb)	interphotoreceptor matrix proteoglycan 2
chr6	62748284	0.345261	0.885438	-0.540177	2.80438e-24	4.31819e-20	NA	50099	Distal Intergenic	NA
chr15	14952230	0.57285	0.895099	-0.322249	2.84647e-24	4.37918e-20	NA	-214526	Distal Intergenic	NA
chrX	77698501	0.279475	0.984478	-0.705003	2.86513e-24	4.40403e-20	NA	-23133	Distal Intergenic	NA
chr4	141852510	0.314878	0.904447	-0.589569	2.87239e-24	4.41134e-20	NA	-600105	Distal Intergenic	NA
chr14	29770255	0.346698	0.0366419	0.310056	2.96948e-24	4.55648e-20	NA	560875	Distal Intergenic	NA
chrX	66691428	0.279108	0.900301	-0.621193	3.00327e-24	4.6043e-20	NA	377012	Distal Intergenic	NA
chr4	64172167	0.76034	0.992127	-0.231787	3.03349e-24	4.64659e-20	NA	83139	Distal Intergenic	NA
chr3	90726543	0.786757	0.223554	0.563203	3.04063e-24	4.65348e-20	LOC499843	24511	Intron (NM_001047953/499843, intron 4 of 6)	LRRGT00091
chr17	60742912	0.630174	0.926731	-0.296557	3.05728e-24	4.67489e-20	NA	203717	Distal Intergenic	NA
chr18	18988663	0.345261	0.942634	-0.597373	3.1149e-24	4.75887e-20	NA	286609	Distal Intergenic	NA
chr15	74954728	0.742	0.978449	-0.236449	3.14815e-24	4.80549e-20	NA	2782046	Distal Intergenic	NA
chr2	241178149	0.278324	0.722401	-0.444077	3.15285e-24	4.80849e-20	NA	148480	Distal Intergenic	NA
chr19	1319797	0.392617	0.958693	-0.566076	3.16293e-24	4.81552e-20	NA	-245464	Distal Intergenic	NA
chr7	131314925	0.502887	0.87744	-0.374553	3.16191e-24	4.81552e-20	NA	-15987	Distal Intergenic	NA
chr2	113544306	0.327616	0.860038	-0.532422	3.16981e-24	4.82183e-20	NA	72459	Distal Intergenic	NA
chr2	75877767	0.861235	0.391887	0.469348	3.33426e-24	5.0676e-20	NA	1754858	Distal Intergenic	NA
chr15	6701907	0.52426	0.91657	-0.39231	3.35837e-24	5.09984e-20	NA	-114540	Distal Intergenic	NA
chr15	75044526	0.558924	0.880562	-0.321638	3.36389e-24	5.10382e-20	NA	2692248	Distal Intergenic	NA
chr9	48566429	0.673873	0.959772	-0.285899	3.45358e-24	5.23087e-20	NA	-551375	Distal Intergenic	NA
chrX	73479868	0.459211	0.946568	-0.487357	3.45066e-24	5.23087e-20	NA	4974	Distal Intergenic	NA
chr2	75567682	0.714801	0.98857	-0.273769	3.46766e-24	5.24769e-20	NA	2064943	Distal Intergenic	NA
chr13	72392471	0.786757	0.084598	0.702159	3.48392e-24	5.26325e-20	NA	-24484	Distal Intergenic	NA
chr6	83810572	0.950258	0.0882815	0.861976	3.48117e-24	5.26325e-20	NA	726832	Distal Intergenic	NA
chr3	1537947	0.868744	0.218308	0.650435	3.57072e-24	5.38976e-20	Pax8	46977	Intron (NM_031141/81819, intron 9 of 11)	paired box 8
chrX	77698640	0.279475	0.984478	-0.705003	3.58343e-24	5.4043e-20	NA	-23272	Distal Intergenic	NA
chr1	46971241	0.414379	0.965694	-0.551315	3.73408e-24	5.62668e-20	Gtf2h5	-7216	Promoter (7-8kb)	general transcription factor IIH subunit 5
chr7	43708702	0.707732	0.0956476	0.612085	3.77878e-24	5.68917e-20	NA	-91749	Distal Intergenic	NA
chr14	45662187	0.670067	0.935241	-0.265174	3.8657e-24	5.81506e-20	NA	201684	Distal Intergenic	NA
chr2	246204835	0.760094	0.160486	0.599608	4.05105e-24	6.08867e-20	NA	533161	Distal Intergenic	NA
chr1	97978737	0.348988	0.743415	-0.394427	4.10648e-24	6.16671e-20	NA	-193247	Distal Intergenic	NA
chr2	79037353	0.472195	0.113212	0.358983	4.11463e-24	6.17369e-20	NA	212256	Distal Intergenic	NA
chr13	24596170	0.280034	0.672532	-0.392499	4.26297e-24	6.39081e-20	NA	-250309	Distal Intergenic	NA
chr3	148280435	0.654449	0.935797	-0.281348	4.34949e-24	6.51497e-20	Bcl2l1	31849	Intron (NM_001033671/24888, intron 1 of 1)	Bcl2-like 1
chr5	16056460	0.486202	0.867399	-0.381196	4.43647e-24	6.6396e-20	Xkr4	84598	Intron (NM_001011971/297801, intron 2 of 3)	XK related 4
chr2	106359906	0.542231	0.901444	-0.359213	4.4587e-24	6.6672e-20	NA	-873147	Distal Intergenic	NA
chr17	54146758	0.687996	0.941887	-0.253891	4.49736e-24	6.7193e-20	NA	-35088	Distal Intergenic	NA
chr2	228387931	0.679532	0.964216	-0.284684	4.56737e-24	6.81233e-20	NA	-156486	Distal Intergenic	NA
chrX	85391572	0.540396	0.972917	-0.432521	4.56418e-24	6.81233e-20	NA	-569797	Distal Intergenic	NA
chr16	23385080	0.667112	0.163836	0.503276	4.71876e-24	7.03217e-20	NA	-228255	Distal Intergenic	NA
chr5	170176552	0.663509	0.949771	-0.286262	4.84058e-24	7.20761e-20	NA	502762	Distal Intergenic	NA
chr9	77227869	0.292205	0.715798	-0.423593	4.88936e-24	7.27409e-20	Spag16	200243	Intron (NM_001134728/501158, intron 2 of 8)	sperm associated antigen 16
chr9	39236162	0.430631	0.832966	-0.402334	4.92585e-24	7.3222e-20	NA	700706	Distal Intergenic	NA
chr15	68319915	0.2957	0.824447	-0.528747	5.05501e-24	7.50785e-20	NA	764080	Distal Intergenic	NA
chr15	54798029	0.479836	0.88548	-0.405644	5.1322e-24	7.61165e-20	NA	108173	Distal Intergenic	NA
chr15	99142162	0.239185	0.864635	-0.62545	5.13355e-24	7.61165e-20	NA	-1037716	Distal Intergenic	NA
chr2	40592770	0.453183	0.854594	-0.401411	5.24329e-24	7.76782e-20	Pde4d	-62628	Intron (NM_001113329/24627, intron 2 of 15)	phosphodiesterase 4D
chr6	62212739	0.573103	0.960974	-0.387871	5.34958e-24	7.91862e-20	NA	585644	Distal Intergenic	NA
chr15	34289913	0.655277	0.274048	0.381229	5.46799e-24	8.08709e-20	NA	6977	Distal Intergenic	NA
chr9	114178939	0.607137	0.922907	-0.31577	5.47718e-24	8.09388e-20	NA	156904	Distal Intergenic	NA
chr11	37443640	0.148629	0.819933	-0.671304	5.50162e-24	8.12318e-20	Dscam	156225	Intron (NM_133587/171119, intron 3 of 33)	DS cell adhesion molecule
chr18	67342835	0.776927	0.247955	0.528972	5.5862e-24	8.24115e-20	Dcc	286965	Intron (NM_012841/25311, intron 1 of 28)	DCC netrin 1 receptor
chr4	36964489	0.299172	0.870277	-0.571104	5.70205e-24	8.40501e-20	NA	-1074265	Distal Intergenic	NA
chr12	9166879	0.677464	0.120291	0.557173	5.71324e-24	8.41446e-20	Flt1	132470	Intron (NM_019306/54251, intron 17 of 29)	FMS-related tyrosine kinase 1
chr6	117818255	0.703902	0.214747	0.489154	5.74501e-24	8.45417e-20	NA	-1582563	Distal Intergenic	NA
chr4	97451221	0.625838	0.923919	-0.298081	6.03143e-24	8.86824e-20	NA	-74567	Distal Intergenic	NA
chr8	80959218	0.675634	0.952939	-0.277305	6.26894e-24	9.20977e-20	Wdr72	-6515	Promoter (6-7kb)	WD repeat domain 72
chr14	61795305	0.367043	0.926674	-0.55963	6.48342e-24	9.51692e-20	NA	363424	Distal Intergenic	NA
chr4	114071791	0.646698	0.892168	-0.24547	6.5673e-24	9.63202e-20	NA	-83545	Distal Intergenic	NA
chr2	70112136	0.2957	0.9694	-0.6737	6.65726e-24	9.75583e-20	NA	696742	Distal Intergenic	NA
chr2	32623662	0.682913	0.969041	-0.286128	6.81901e-24	9.98455e-20	NA	-196659	Distal Intergenic	NA
chr6	34378195	0.317053	0.780416	-0.463363	7.04017e-24	1.02998e-19	NA	177190	Distal Intergenic	NA
chr6	99406814	0.413145	0.86554	-0.452395	7.07112e-24	1.03365e-19	Zbtb1	-7617	Promoter (7-8kb)	zinc finger and BTB domain containing 1
chr5	26359866	0.618419	0.923192	-0.304772	7.09618e-24	1.03645e-19	NA	-133345	Distal Intergenic	NA
chr16	55233005	0.366836	0.817078	-0.450242	7.32334e-24	1.06874e-19	NA	80257	Distal Intergenic	NA
chr2	50472756	0.740644	0.953217	-0.212573	7.64915e-24	1.11537e-19	Hcn1	373180	Intron (NM_053375/84390, intron 6 of 7)	hyperpolarization-activated cyclic nucleotide-gated potassium channel 1
chr6	83866543	0.392617	0.939657	-0.54704	7.99216e-24	1.16442e-19	NA	782803	Distal Intergenic	NA
chr4	39405073	0.737151	0.989499	-0.252348	8.23653e-24	1.19903e-19	NA	-112605	Distal Intergenic	NA
chr7	93782034	0.522522	0.890569	-0.368047	8.37959e-24	1.21885e-19	NA	44551	Distal Intergenic	NA
chrX	73979361	0.439058	0.981289	-0.542231	8.63287e-24	1.25465e-19	NA	20315	Distal Intergenic	NA
chr3	69610809	0.314878	0.900386	-0.585508	8.70927e-24	1.26471e-19	NA	-1409724	Distal Intergenic	NA
chr13	60837094	0.517153	0.86979	-0.352637	8.77278e-24	1.27288e-19	Rgs2	11966	Intron (NM_001012149/360853, intron 12 of 12)	regulator of G-protein signaling 2
chr5	127606919	0.463443	0.938421	-0.474977	8.80845e-24	1.277e-19	Slc1a7	35805	Intron (NM_001108973/366432, intron 4 of 10)	solute carrier family 1 member 7
chr1	23402401	0.629273	0.937926	-0.308653	8.93888e-24	1.29485e-19	Eya4	164784	Intron (NM_001271317/292172, intron 4 of 19)	EYA transcriptional coactivator and phosphatase 4
chr19	25576977	0.239185	0.810047	-0.570863	8.98063e-24	1.29983e-19	Cacna1a	50226	Intron (NM_012918/25398, intron 3 of 46)	calcium voltage-gated channel subunit alpha1 A
chr13	54893406	0.757178	0.0365653	0.720612	9.01243e-24	1.30336e-19	NA	-59335	Distal Intergenic	NA
chr6	35101042	0.482842	0.853343	-0.370501	9.11956e-24	1.31777e-19	NA	-218058	Distal Intergenic	NA
chr18	23272992	0.729064	0.961269	-0.232205	9.53424e-24	1.37656e-19	NA	308782	Distal Intergenic	NA
chr8	48536861	0.426026	0.92725	-0.501224	9.88872e-24	1.4254e-19	NA	-34461	Distal Intergenic	NA
chr11	80041908	0.62867	0.218834	0.409836	9.92831e-24	1.42993e-19	NA	-213881	Distal Intergenic	NA
chr1	252730479	0.472799	0.823253	-0.350455	1.01406e-23	1.45932e-19	NA	77900	Distal Intergenic	NA
chr2	246254303	0.323517	0.868879	-0.545362	1.02726e-23	1.4771e-19	NA	483693	Distal Intergenic	NA
chr11	63081550	0.535651	0.952591	-0.416941	1.03616e-23	1.48869e-19	NA	-87823	Distal Intergenic	NA
chr5	94912709	0.392617	0.982932	-0.590315	1.04164e-23	1.49533e-19	NA	-2873563	Distal Intergenic	NA
chr6	5275240	0.971707	0.0699381	0.901769	1.06379e-23	1.52588e-19	NA	-754602	Distal Intergenic	NA
chr11	80323374	0.626846	0.846155	-0.219309	1.09374e-23	1.56757e-19	Rtp2	4197	Intron (NM_001107083/303835, intron 1 of 3)	receptor (chemosensory) transporter protein 2
chr3	94414453	0.643517	0.0921887	0.551328	1.15342e-23	1.65176e-19	Hipk3	4594	Intron (NM_031787/83617, intron 1 of 15)	homeodomain interacting protein kinase 3
chr1	250858143	0.484389	0.828265	-0.343877	1.21988e-23	1.74552e-19	Sgms1	93542	Intron (NM_181386/353229, intron 2 of 9)	sphingomyelin synthase 1
chr1	160838058	0.591725	0.9015	-0.309775	1.24501e-23	1.78002e-19	NA	-383187	Distal Intergenic	NA
chr2	104519435	0.90563	0.0124393	0.893191	1.27856e-23	1.82651e-19	NA	-57572	Distal Intergenic	NA
chrX	29741573	0.81473	0.14188	0.67285	1.29278e-23	1.84533e-19	NA	83865	Distal Intergenic	NA
chr7	101197789	0.638106	0.910744	-0.272638	1.3224e-23	1.88608e-19	LOC362921	21273	Downstream (<1kb)	Ac2-224
chr15	34289897	0.655277	0.274048	0.381229	1.3253e-23	1.88868e-19	NA	6961	Distal Intergenic	NA
chr19	2133238	0.6445	0.953072	-0.308572	1.33821e-23	1.90553e-19	NA	-259820	Distal Intergenic	NA
chr13	61607872	0.57898	0.878435	-0.299455	1.35122e-23	1.9225e-19	NA	-16733	Distal Intergenic	NA
chr6	39966379	0.368467	0.916548	-0.548082	1.35546e-23	1.92698e-19	NA	-602921	Distal Intergenic	NA
chr11	46689999	0.866073	0.170606	0.695468	1.39441e-23	1.98076e-19	Impg2	3565	Intron (NM_139088/245919, intron 2 of 19)	interphotoreceptor matrix proteoglycan 2
chr2	221214047	0.489538	0.852246	-0.362707	1.41891e-23	2.01394e-19	NA	-114309	Distal Intergenic	NA
chr10	99030861	0.497044	0.80599	-0.308946	1.43513e-23	2.03531e-19	NA	323701	Distal Intergenic	NA
chr1	20788829	0.498827	0.956253	-0.457425	1.44595e-23	2.04901e-19	NA	-67357	Distal Intergenic	NA
chr1	260269057	0.603568	0.929441	-0.325873	1.51628e-23	2.14693e-19	NA	-14567	Distal Intergenic	NA
chr11	31592341	0.196275	0.765334	-0.569058	1.5503e-23	2.19334e-19	LOC102554317	-5904	Promoter (5-6kb)	uncharacterized LOC102554317
chr11	2006978	0.711377	0.966622	-0.255245	1.65233e-23	2.33581e-19	NA	-23465	Distal Intergenic	NA
chr14	61590374	0.523737	0.87587	-0.352133	1.69213e-23	2.39016e-19	NA	453628	Distal Intergenic	NA
chr6	32826684	0.56559	0.938155	-0.372565	1.69352e-23	2.39021e-19	NA	-350141	Distal Intergenic	NA
chr11	4231316	0.706006	0.92631	-0.220304	1.69612e-23	2.39195e-19	Cadm2	166018	Intron (NM_001047102/360687, intron 6 of 7)	cell adhesion molecule 2
chr18	44716836	0.210964	0.704989	-0.494025	1.70579e-23	2.40367e-19	NA	-20317	Distal Intergenic	NA
chr3	148280442	0.654449	0.935797	-0.281348	1.71776e-23	2.4186e-19	Bcl2l1	31842	Intron (NM_001033671/24888, intron 1 of 1)	Bcl2-like 1
chr8	72373203	0.419064	0.887665	-0.468601	1.73004e-23	2.43395e-19	NA	-32719	Distal Intergenic	NA
chr6	51820067	0.177833	0.557994	-0.38016	1.76808e-23	2.48548e-19	NA	-302017	Distal Intergenic	NA
chr2	153265570	0.239185	0.966695	-0.727511	1.79883e-23	2.52669e-19	NA	-354017	Distal Intergenic	NA
chr17	57392949	0.707732	0.115584	0.592148	1.82201e-23	2.55719e-19	Epc1	2025	Promoter (2-3kb)	enhancer of polycomb homolog 1
chr6	63254202	0.698244	0.315955	0.382289	1.85646e-23	2.60347e-19	NA	-455818	Distal Intergenic	NA
chrX	63022268	0.646196	0.920169	-0.273973	1.87065e-23	2.62129e-19	NA	-30762	Distal Intergenic	NA
chr4	30886748	0.314878	0.887365	-0.572487	1.87496e-23	2.62523e-19	Dync1i1	78869	Intron (NM_019234/29564, intron 5 of 16)	dynein cytoplasmic 1 intermediate chain 1
chr8	130463270	0.635194	0.954186	-0.318992	1.89181e-23	2.64672e-19	NA	28617	Distal Intergenic	NA
chr14	102471062	0.151552	0.541307	-0.389756	1.99656e-23	2.79106e-19	NA	-177385	Distal Intergenic	NA
chr6	77466666	0.643466	0.903801	-0.260335	2.02045e-23	2.82221e-19	NA	41918	Distal Intergenic	NA
chr1	25752499	0.758123	0.248145	0.509978	2.02889e-23	2.83175e-19	Trdn	86698	Intron (NM_021666/59299, intron 4 of 38)	triadin
chr3	76312396	0.250932	0.787043	-0.536111	2.04158e-23	2.8472e-19	Olr610	3006	Downstream (2-3kb)	olfactory receptor 610
chr2	117233751	0.5257	0.906694	-0.380994	2.0647e-23	2.87717e-19	NA	366104	Distal Intergenic	NA
chr13	30617873	0.29744	0.941483	-0.644042	2.11158e-23	2.94017e-19	NA	-474531	Distal Intergenic	NA
chr10	14127410	0.521715	0.198994	0.322721	2.11328e-23	2.9402e-19	Hs3st6	4532	Intron (NM_001109450/684979, intron 1 of 1)	heparan sulfate-glucosamine 3-sulfotransferase 6
chr8	29710463	0.644071	0.942709	-0.298639	2.16081e-23	3.00159e-19	Opcml	257285	Intron (NM_053848/116597, intron 1 of 6)	opioid binding protein/cell adhesion molecule-like
chr19	21201589	0.179752	0.793927	-0.614175	2.19026e-23	3.0401e-19	NA	-16751	Distal Intergenic	NA
chr2	134166464	0.483503	0.83984	-0.356338	2.21074e-23	3.06518e-19	NA	-3508262	Distal Intergenic	NA
chr2	246420764	0.690573	0.974902	-0.284329	2.21181e-23	3.06518e-19	NA	317232	Distal Intergenic	NA
chr1	227357287	0.55429	0.884829	-0.330538	2.23984e-23	3.09914e-19	NA	79255	Distal Intergenic	NA
chr2	139631033	0.801865	0.290774	0.511091	2.23823e-23	3.09914e-19	NA	-102871	Distal Intergenic	NA
chr6	32826654	0.56559	0.938155	-0.372565	2.3035e-23	3.18472e-19	NA	-350171	Distal Intergenic	NA
chr16	74607649	0.536782	0.839826	-0.303044	2.30601e-23	3.18568e-19	Lnc-hc	54537	Intron (NM_001108877/364629, intron 18 of 27)	lncRNA derived from hepatocytes
chr16	78605410	0.48199	0.112406	0.369585	2.38351e-23	3.29017e-19	Myom2	1066308	Intron (NM_001037327/364634, intron 21 of 67)	myomesin 2
chr3	139523459	0.512936	0.981064	-0.468129	2.41398e-23	3.32962e-19	Slc24a3	189517	Intron (NM_053505/85267, intron 2 of 16)	solute carrier family 24 member 3
chr7	115467326	0.519097	0.89908	-0.379983	2.43513e-23	3.35616e-19	NA	-299157	Distal Intergenic	NA
chr11	85546422	0.278207	0.725192	-0.446986	2.45003e-23	3.37406e-19	NA	147443	Distal Intergenic	NA
chr11	8660892	0.968017	0.503427	0.46459	2.4553e-23	3.37867e-19	NA	-548675	Distal Intergenic	NA
chr5	125561759	0.804834	0.541358	0.263476	2.46828e-23	3.39387e-19	NA	-334965	Distal Intergenic	NA
chr6	62388132	0.471053	0.991259	-0.520206	2.50101e-23	3.43482e-19	NA	410251	Distal Intergenic	NA
chr17	81833595	0.508183	0.0935182	0.414665	2.50196e-23	3.43482e-19	Cacnb2	35181	Intron (NM_053851/116600, intron 1 of 12)	calcium voltage-gated channel auxiliary subunit beta 2
chr5	138871535	0.319759	0.830812	-0.511053	2.52583e-23	3.46489e-19	NA	-136106	Distal Intergenic	NA
chr4	128837335	0.580648	0.894365	-0.313717	2.53263e-23	3.4715e-19	NA	-571253	Distal Intergenic	NA
chr14	69297830	0.789492	0.282825	0.506666	2.58153e-23	3.53578e-19	NA	-672203	Distal Intergenic	NA
chr11	49955540	0.483276	0.933749	-0.450474	2.60576e-23	3.56619e-19	NA	-246434	Distal Intergenic	NA
chr6	28491434	0.497974	0.869387	-0.371413	2.63663e-23	3.60564e-19	NA	-23641	Distal Intergenic	NA
chr7	95191351	0.295744	0.848017	-0.552273	2.69919e-23	3.68833e-19	Mtbp	-118576	Exon (NM_001130548/314981, exon 27 of 48)	MDM2 binding protein
chr14	32808672	0.314878	0.895369	-0.580491	2.73262e-23	3.73111e-19	NA	-201627	Distal Intergenic	NA
chr9	58911989	0.398335	0.920211	-0.521876	2.75027e-23	3.7523e-19	NA	-1109544	Distal Intergenic	NA
chr13	45980850	0.0774107	0.605668	-0.528257	2.77095e-23	3.77759e-19	NA	-189112	Distal Intergenic	NA
chr4	108369929	0.567329	0.951002	-0.383673	2.79875e-23	3.81253e-19	LRRTM1	68800	Intron (NM_001106598/297357, intron 7 of 18)	leucine rich repeat transmembrane neuronal 1
chr4	162999350	0.729898	0.0400988	0.689799	2.92529e-23	3.98183e-19	NA	49714	Distal Intergenic	NA
chr3	177200223	0.410536	0.903094	-0.492558	2.94656e-23	4.00767e-19	Rgs19	1301	Promoter (1-2kb)	regulator of G-protein signaling 19
chr17	54167150	0.647272	0.215939	0.431333	2.94918e-23	4.00815e-19	NA	-14696	Distal Intergenic	NA
chr3	100820704	0.542759	0.989079	-0.44632	2.98933e-23	4.05957e-19	NA	31842	Distal Intergenic	NA
chr1	185054959	0.564378	0.070651	0.493727	3.11344e-23	4.22486e-19	NA	88247	Distal Intergenic	NA
chr19	45428392	0.58482	0.955311	-0.370491	3.11841e-23	4.22834e-19	NA	-510522	Distal Intergenic	NA
chr5	148798833	0.537693	0.904221	-0.366528	3.1903e-23	4.32248e-19	Pum1	17566	Intron (NM_001108684/362609, intron 2 of 21)	pumilio RNA-binding family member 1
chr19	46489778	0.523903	0.886218	-0.362315	3.2139e-23	4.35112e-19	NA	33955	Distal Intergenic	NA
chr6	90332438	0.727079	0.98971	-0.262631	3.22123e-23	4.35434e-19	NA	-1040411	Distal Intergenic	NA
chr4	179163170	0.629961	0.921377	-0.291416	3.25368e-23	4.39483e-19	NA	143924	Distal Intergenic	NA
chr6	129993859	0.644851	0.954632	-0.309781	3.26163e-23	4.40219e-19	NA	157940	Distal Intergenic	NA
chr4	173195794	0.708946	0.224444	0.484502	3.37939e-23	4.55763e-19	NA	444907	Distal Intergenic	NA
chr2	167431134	0.574956	0.959143	-0.384187	3.44e-23	4.63582e-19	NA	-748809	Distal Intergenic	NA
chr7	81580178	0.572531	0.138223	0.434308	3.50132e-23	4.71485e-19	Angpt1	12120	Intron (NM_053546/89807, intron 1 of 8)	angiopoietin 1
chr3	103724125	0.480589	0.125489	0.3551	3.60176e-23	4.84639e-19	Lpcat4	-1636	Promoter (1-2kb)	lysophosphatidylcholine acyltransferase 4
chr3	111410251	0.670051	0.13731	0.532741	3.64684e-23	4.90331e-19	Oip5	11958	Exon (NR_130141/100910827, exon 3 of 3)	Opa interacting protein 5
chr8	90256976	0.701829	0.945004	-0.243175	3.6942e-23	4.96319e-19	NA	-86330	Distal Intergenic	NA
chr2	182673797	0.566149	0.161925	0.404224	3.70633e-23	4.97568e-19	NA	-49934	Distal Intergenic	NA
chr2	16711258	0.902055	0.374813	0.527243	3.71126e-23	4.97851e-19	NA	-1643283	Distal Intergenic	NA
chr6	34608174	0.525426	0.866183	-0.340757	3.84134e-23	5.14908e-19	NA	-52788	Distal Intergenic	NA
chr1	144926989	0.613521	0.264597	0.348924	3.88123e-23	5.19622e-19	NA	95466	Distal Intergenic	NA
chr20	29901439	0.436852	0.952517	-0.515665	3.88241e-23	5.19622e-19	Vsir	3845	Intron (NM_001044300/690899, intron 1 of 6)	V-set immunoregulatory receptor
chr10	15551538	0.899539	0.194806	0.704733	4.0454e-23	5.41025e-19	Luc7l	10770	Intron (NM_001024269/360503, intron 2 of 7)	LUC7-like
chr6	53350512	0.179752	0.801336	-0.621584	4.08276e-23	5.45606e-19	NA	-21193	Distal Intergenic	NA
chr16	75175573	0.605769	0.921782	-0.316013	4.11193e-23	5.49088e-19	Defb9	3516	Downstream (<1kb)	defensin beta 9
chr18	85829962	0.227234	0.790187	-0.562954	4.33126e-23	5.775e-19	NA	150870	Distal Intergenic	NA
chr14	42328628	0.345261	0.872374	-0.527113	4.45609e-23	5.93694e-19	NA	-107403	Distal Intergenic	NA
chr2	150238701	0.394664	0.884967	-0.490303	4.4924e-23	5.98079e-19	NA	26804	Distal Intergenic	NA
chr6	70319355	0.874364	0.331011	0.543353	4.53815e-23	6.03713e-19	NA	348128	Distal Intergenic	NA
chr14	25565241	0.5465	0.894804	-0.348305	4.62462e-23	6.14751e-19	NA	-24525	Distal Intergenic	NA
chr13	54893331	0.757178	0.0365653	0.720612	4.63189e-23	6.15253e-19	NA	-59410	Distal Intergenic	NA
chr16	43681356	0.546098	0.0938357	0.452263	4.67291e-23	6.20234e-19	NA	-2447261	Distal Intergenic	NA
chr5	82589119	0.176911	0.894615	-0.717704	4.77811e-23	6.3372e-19	Tlr4	1695	Promoter (1-2kb)	toll-like receptor 4
chr3	11281052	0.69586	0.954015	-0.258154	4.79719e-23	6.35771e-19	Uck1	-3295	Promoter (3-4kb)	uridine-cytidine kinase 1
chr5	27420461	0.765572	0.990111	-0.224539	4.84529e-23	6.41662e-19	Runx1t1	93699	Intron (NM_001108657/362489, intron 8 of 10)	RUNX1 translocation partner 1
chr15	54438483	0.442069	0.893648	-0.451579	4.92558e-23	6.51805e-19	Fndc3a	89996	Intron (NM_001107278/306022, intron 3 of 22)	fibronectin type III domain containing 3a
chr13	24629055	0.561452	0.960244	-0.398792	4.95239e-23	6.54859e-19	NA	-217424	Distal Intergenic	NA
chr9	71603755	0.638037	0.92878	-0.290742	5.0056e-23	6.61398e-19	NA	-158214	Distal Intergenic	NA
chr10	69456013	0.36834	0.865536	-0.497196	5.04799e-23	6.665e-19	NA	-20852	Distal Intergenic	NA
chr14	78832029	0.454379	0.898091	-0.443712	5.12629e-23	6.7633e-19	Ppp2r2c	70033	Intron (NM_057116/117256, intron 2 of 14)	protein phosphatase 2, regulatory subunit B, gamma
chr5	132445161	0.657461	0.0346914	0.62277	5.15655e-23	6.79814e-19	NA	529670	Distal Intergenic	NA
chr11	88814945	0.489397	0.926889	-0.437491	5.24459e-23	6.90903e-19	NA	-16022	Distal Intergenic	NA
chr6	38443296	0.736867	0.974573	-0.237705	5.40819e-23	7.11922e-19	Ddx1	10465	Intron (NM_053414/84474, intron 9 of 25)	DEAD-box helicase 1
chr6	146110163	0.59555	0.909145	-0.313594	5.48914e-23	7.22037e-19	NA	85655	Distal Intergenic	NA
chr10	61637373	0.707732	0.164557	0.543175	5.68266e-23	7.46934e-19	NA	-47867	Distal Intergenic	NA
chr20	28473622	0.34318	0.827088	-0.483907	5.82626e-23	7.65239e-19	NA	-258632	Distal Intergenic	NA
chr2	216294485	0.341861	0.931242	-0.589381	5.95493e-23	7.81555e-19	NA	87774	Distal Intergenic	NA
chr2	150709672	0.557294	0.987624	-0.43033	6.05569e-23	7.94187e-19	NA	-46585	Distal Intergenic	NA
chrX	79412744	0.874997	0.0848371	0.79016	6.16322e-23	8.07086e-19	NA	-133879	Distal Intergenic	NA
chrX	79412753	0.874997	0.0848371	0.79016	6.16322e-23	8.07086e-19	NA	-133870	Distal Intergenic	NA
chr3	89565042	0.383185	0.853351	-0.470167	6.39109e-23	8.36305e-19	NA	1186012	Distal Intergenic	NA
chr4	22508728	0.239185	0.939181	-0.699996	6.41663e-23	8.39022e-19	Rundc3b	63305	Intron (NM_001047116/688590, intron 3 of 9)	RUN domain containing 3B
chr5	105216310	0.351729	0.755347	-0.403618	6.54019e-23	8.54544e-19	Rps6	-3604	Promoter (3-4kb)	ribosomal protein S6
chr11	35497600	0.0657301	0.783515	-0.717785	6.66981e-23	8.70833e-19	NA	-70581	Distal Intergenic	NA
chr5	168131881	0.665492	0.978959	-0.313467	6.69574e-23	8.7357e-19	Vamp3	4746	Intron (NM_057097/29528, intron 2 of 4)	vesicle-associated membrane protein 3
chr4	86225094	0.670896	0.983122	-0.312227	6.76423e-23	8.81853e-19	Ppp1r17	-50622	Intron (NM_001191973/500139, intron 10 of 12)	protein phosphatase 1, regulatory subunit 17
chr14	110301371	0.367043	0.912573	-0.54553	6.85129e-23	8.92542e-19	NA	-374718	Distal Intergenic	NA
chr5	87205348	0.428316	0.869171	-0.440855	7.08759e-23	9.22642e-19	NA	438319	Distal Intergenic	NA
chr10	85164982	0.731778	0.970741	-0.238963	7.17476e-23	9.333e-19	Kpnb1	-40341	Intron (NM_080395/50558, intron 13 of 22)	karyopherin subunit beta 1
chr15	20796805	0.295744	0.837184	-0.54144	7.19635e-23	9.35417e-19	NA	-17003	Distal Intergenic	NA
chr5	30446934	0.645226	0.934001	-0.288776	7.21743e-23	9.37464e-19	NA	-576544	Distal Intergenic	NA
chrX	153928609	0.471053	0.985778	-0.514725	7.23232e-23	9.38706e-19	NA	-471599	Distal Intergenic	NA
chr14	53211233	0.41182	0.910962	-0.499142	7.3579e-23	9.54301e-19	NA	-1748512	Distal Intergenic	NA
chr14	98325804	0.392617	0.933444	-0.540826	7.48134e-23	9.69597e-19	NA	1455159	Distal Intergenic	NA
chr2	240238138	0.41824	0.871292	-0.453053	7.57334e-23	9.80182e-19	NA	216986	Distal Intergenic	NA
chr8	100357356	0.519588	0.933073	-0.413484	7.57415e-23	9.80182e-19	NA	380022	Distal Intergenic	NA
chr11	9156911	0.592492	0.916074	-0.323582	7.62384e-23	9.8444e-19	NA	-52656	Distal Intergenic	NA
chr8	100438495	0.710847	0.971887	-0.26104	7.6205e-23	9.8444e-19	NA	461161	Distal Intergenic	NA
chr12	2480462	0.393549	0.869709	-0.47616	7.61717e-23	9.8444e-19	Elavl1	18960	Intron (NM_001108848/363854, intron 2 of 5)	ELAV like RNA binding protein 1
chr4	175969904	0.478713	0.969426	-0.490713	7.68352e-23	9.9142e-19	Slco1a2	56258	3' UTR	solute carrier organic anion transporter family, member 1A2
chr10	53605981	0.702655	0.962307	-0.259653	7.79088e-23	1.00454e-18	Sco1	10127	Intron (NM_001173374/497930, intron 5 of 5)	SCO1 cytochrome c oxidase assembly protein
chr7	88022687	0.584797	0.913641	-0.328843	7.81743e-23	1.00722e-18	NA	2295533	Distal Intergenic	NA
chr1	169001012	0.661829	0.9422	-0.280371	7.82464e-23	1.00741e-18	Hbe2	748	Promoter (<=1kb)	hemoglobin, epsilon 2
chr18	64560281	0.778652	0.99474	-0.216088	7.95389e-23	1.02331e-18	NA	-382552	Distal Intergenic	NA
chr3	63522246	0.240776	0.882567	-0.641791	7.98353e-23	1.02637e-18	Fkbp7	11839	Downstream (<1kb)	FK506 binding protein 7
chr12	30100538	0.783665	0.186904	0.596761	8.04205e-23	1.03314e-18	Tpst1	6350	Intron (NM_001011903/288617, intron 1 of 5)	tyrosylprotein sulfotransferase 1
chr1	215551753	0.263477	0.694793	-0.431316	8.14551e-23	1.04566e-18	Ctsd	1692	Promoter (1-2kb)	cathepsin D
chr2	248164277	0.314878	0.870599	-0.555721	8.31744e-23	1.06618e-18	NA	-14163	Distal Intergenic	NA
chr5	87008333	0.707732	0.115552	0.59218	8.31424e-23	1.06618e-18	NA	241304	Distal Intergenic	NA
chr11	42723839	0.630056	0.902155	-0.2721	8.63335e-23	1.10507e-18	NA	-134902	Distal Intergenic	NA
chr9	51184397	0.674872	0.967488	-0.292616	8.70289e-23	1.11316e-18	NA	-79224	Distal Intergenic	NA
chr7	90572590	0.677323	0.99345	-0.316128	8.80916e-23	1.12593e-18	NA	-254369	Distal Intergenic	NA
chr3	161276790	0.940378	0.446938	0.49344	8.86711e-23	1.13252e-18	Acot8	-4295	Promoter (4-5kb)	acyl-CoA thioesterase 8
chrX	7075234	0.439058	0.96063	-0.521573	8.9624e-23	1.14386e-18	NA	284098	Distal Intergenic	NA
chr4	176741315	0.59682	0.951883	-0.355063	8.98515e-23	1.14593e-18	NA	-21316	Distal Intergenic	NA
chr1	170524038	0.376771	0.802149	-0.425379	9.05547e-23	1.15406e-18	NA	52773	Distal Intergenic	NA
chr6	116782262	0.439058	0.942922	-0.503864	9.10088e-23	1.15901e-18	NA	-546570	Distal Intergenic	NA
chr11	26129686	0.383418	0.807282	-0.423864	9.2585e-23	1.17823e-18	NA	-673053	Distal Intergenic	NA
chr11	42624883	0.363047	0.927582	-0.564535	9.353e-23	1.1894e-18	NA	-233858	Distal Intergenic	NA
chr4	28256863	0.308865	0.859074	-0.55021	9.45155e-23	1.20106e-18	NA	180800	Distal Intergenic	NA
chr3	53160930	0.310104	0.838397	-0.528293	9.54694e-23	1.21231e-18	NA	-311019	Distal Intergenic	NA
chr8	29045026	0.881816	0.394241	0.487575	9.56498e-23	1.21372e-18	NA	-408151	Distal Intergenic	NA
chr9	107132452	0.403766	0.862456	-0.45869	9.6422e-23	1.22264e-18	NA	-1439095	Distal Intergenic	NA
chrX	143185673	0.711765	0.963724	-0.251959	9.73332e-23	1.2333e-18	NA	88113	Distal Intergenic	NA
chr6	22575282	0.709327	0.930261	-0.220934	1.00703e-22	1.27509e-18	NA	-121132	Distal Intergenic	NA
chr3	87338476	0.693566	0.959679	-0.266113	1.03296e-22	1.30698e-18	NA	1917307	Distal Intergenic	NA
chr12	9166894	0.677464	0.120291	0.557173	1.05714e-22	1.33661e-18	Flt1	132485	Intron (NM_019306/54251, intron 17 of 29)	FMS-related tyrosine kinase 1
chr2	121865731	0.654805	0.91178	-0.256975	1.09621e-22	1.38502e-18	NA	654740	Distal Intergenic	NA
chr2	255267830	0.512936	0.974078	-0.461143	1.11952e-22	1.41346e-18	NA	-1341956	Distal Intergenic	NA
chr15	47947275	0.921347	0.208648	0.712699	1.12033e-22	1.41346e-18	NA	-17022	Distal Intergenic	NA
chr18	61731223	0.525572	0.863109	-0.337536	1.13685e-22	1.43328e-18	NA	-23906	Distal Intergenic	NA
chr18	68674622	0.917687	0.308403	0.609283	1.16337e-22	1.46566e-18	NA	-123312	Distal Intergenic	NA
chr1	238048973	0.182546	0.826306	-0.64376	1.18376e-22	1.48921e-18	NA	-138971	Distal Intergenic	NA
chr9	61406863	0.437225	0.915875	-0.47865	1.1835e-22	1.48921e-18	Ankrd44	122616	Intron (NM_001191807/301415, intron 2 of 27)	ankyrin repeat domain 44
chr14	39016762	0.526302	0.884941	-0.358639	1.21399e-22	1.52615e-18	Gabrb1	95829	Intron (NM_012956/25450, intron 3 of 8)	gamma-aminobutyric acid type A receptor beta 1 subunit
chr2	14197555	0.875332	0.340914	0.534418	1.27571e-22	1.60146e-18	NA	-501024	Distal Intergenic	NA
chr18	73708870	0.471053	0.987188	-0.516136	1.27486e-22	1.60146e-18	Loxhd1	62963	Intron (NM_001106132/291427, intron 12 of 39)	lipoxygenase homology domains 1
chr1	240072365	0.758104	0.989721	-0.231617	1.32043e-22	1.65642e-18	Trpm3	-17937	Intron (NM_001191562/309407, intron 1 of 24)	transient receptor potential cation channel, subfamily M, member 3
chr14	66172722	0.215755	0.830613	-0.614858	1.32735e-22	1.66391e-18	Kcnip4	623356	Intron (NM_181365/259243, intron 1 of 8)	potassium voltage-gated channel interacting protein 4
chr16	15129766	0.373668	0.841874	-0.468206	1.32952e-22	1.66544e-18	NA	-18181	Distal Intergenic	NA
chr2	139735243	0.696208	0.959512	-0.263305	1.38084e-22	1.7285e-18	NA	-207081	Distal Intergenic	NA
chr6	73206108	0.627633	0.959604	-0.331971	1.40365e-22	1.75581e-18	NA	-152003	Distal Intergenic	NA
chr5	19244181	0.581479	0.950463	-0.368984	1.40573e-22	1.75716e-18	NA	-41214	Distal Intergenic	NA
chr3	135505740	0.512936	0.967284	-0.454349	1.43373e-22	1.79089e-18	NA	-809154	Distal Intergenic	NA
chr15	98218587	0.45055	0.955156	-0.504606	1.43666e-22	1.79327e-18	NA	1396755	Distal Intergenic	NA
chr20	33786974	0.94309	0.055038	0.888052	1.49043e-22	1.85907e-18	Slc35f1	14660	Intron (NM_001109338/502421, intron 1 of 7)	solute carrier family 35, member F1
chrX	25626554	0.584459	0.0547393	0.52972	1.49346e-22	1.86154e-18	NA	-36506	Distal Intergenic	NA
chr4	90855040	0.753036	0.961302	-0.208267	1.5128e-22	1.88431e-18	Snca	27217	Intron (NM_019169/29219, intron 4 of 5)	synuclein alpha
chr2	192756440	0.602189	0.920065	-0.317877	1.55559e-22	1.9335e-18	NA	7136	Distal Intergenic	NA
chr17	80607874	0.538283	0.940101	-0.401819	1.55886e-22	1.9362e-18	Rsu1	-30536	Intron (NM_053332/80848, intron 61 of 67)	Ras suppressor protein 1
chr10	48032798	0.542759	0.981809	-0.43905	1.57258e-22	1.95186e-18	Prpsap2	11545	Intron (NM_057131/117272, intron 5 of 11)	phosphoribosyl pyrophosphate synthetase-associated protein 2
chr2	97042904	0.7018	0.969133	-0.267333	1.57455e-22	1.95292e-18	NA	-374682	Distal Intergenic	NA
chr4	144212632	0.927641	0.406172	0.52147	1.57811e-22	1.95597e-18	Lmcd1	19643	Intron (NM_001008562/494021, intron 1 of 5)	LIM and cysteine-rich domains 1
chrX	30403073	0.564866	0.888469	-0.323603	1.58735e-22	1.96603e-18	NA	428409	Distal Intergenic	NA
chr8	53252869	0.404992	0.904673	-0.499681	1.61403e-22	1.99766e-18	Htr3b	24989	Intron (NM_022189/58963, intron 6 of 8)	5-hydroxytryptamine receptor 3B
chr4	91000993	0.474979	0.851753	-0.376774	1.63628e-22	2.02378e-18	NA	-118735	Distal Intergenic	NA
chr20	36591455	0.972799	0.674897	0.297902	1.68891e-22	2.08741e-18	NA	-994257	Distal Intergenic	NA
chr5	104900222	0.535307	0.86624	-0.330933	1.69994e-22	2.09956e-18	NA	-40844	Distal Intergenic	NA
chr11	24986954	0.455211	0.860217	-0.405005	1.70712e-22	2.10695e-18	Cyyr1	91785	Intron (NM_001013980/304138, intron 2 of 3)	cysteine and tyrosine rich 1
chr20	49625463	0.444893	0.891483	-0.44659	1.71676e-22	2.11737e-18	NA	-138918	Distal Intergenic	NA
chr14	19876668	0.849554	0.48255	0.367004	1.74985e-22	2.15667e-18	Adamts3	10260	Intron (NM_001107212/305253, intron 2 of 20)	ADAM metallopeptidase with thrombospondin type 1, motif 3
chr2	125720069	0.41182	0.917397	-0.505577	1.75474e-22	2.16118e-18	NA	-32080	Distal Intergenic	NA
chr3	106907402	0.707731	0.18119	0.526541	1.79006e-22	2.20315e-18	NA	-770740	Distal Intergenic	NA
chr15	43135012	0.587496	0.938079	-0.350582	1.85575e-22	2.2824e-18	NA	127035	Distal Intergenic	NA
chr7	53383101	0.52211	0.0685549	0.453555	1.88974e-22	2.32258e-18	NA	107425	Distal Intergenic	NA
chr10	9459984	0.232612	0.767848	-0.535236	1.89516e-22	2.32762e-18	NA	-805092	Distal Intergenic	NA
chr14	102708427	0.239185	0.964969	-0.725784	1.92318e-22	2.35874e-18	NA	-414750	Distal Intergenic	NA
chr8	129376062	0.239185	0.964969	-0.725784	1.92318e-22	2.35874e-18	NA	135534	Distal Intergenic	NA
chr1	29688761	0.513059	0.972601	-0.459543	1.94848e-22	2.38711e-18	NA	-226681	Distal Intergenic	NA
chr5	113756713	0.546597	0.895541	-0.348944	1.94902e-22	2.38711e-18	Tek	30996	Intron (NM_001105737/89804, intron 1 of 22)	TEK receptor tyrosine kinase
chr10	64805392	0.491345	0.917329	-0.425984	1.95826e-22	2.39675e-18	NA	42481	Distal Intergenic	NA
chr10	10271283	0.314878	0.874764	-0.559886	2.00054e-22	2.4468e-18	NA	-259081	Distal Intergenic	NA
chr2	46399829	0.707743	0.117374	0.590369	2.05927e-22	2.51687e-18	Ndufs4	76332	Intron (NM_001025146/499529, intron 2 of 4)	NADH:ubiquinone oxidoreductase subunit S4
chr14	108812375	0.374227	0.774012	-0.399785	2.12341e-22	2.59347e-18	NA	-14563	Distal Intergenic	NA
chr7	80054121	0.653995	0.952319	-0.298323	2.1287e-22	2.59813e-18	NA	-297652	Distal Intergenic	NA
chr5	9814809	0.616006	0.898255	-0.282249	2.17042e-22	2.64722e-18	NA	-304091	Distal Intergenic	NA
chr13	76395618	0.783548	0.987482	-0.203934	2.18948e-22	2.66861e-18	NA	197025	Distal Intergenic	NA
chr16	2280298	0.47256	0.129386	0.343174	2.25039e-22	2.73906e-18	Dennd6a	1597	Promoter (1-2kb)	DENN domain containing 6A
chr4	52237606	0.533742	0.832381	-0.298639	2.26765e-22	2.75816e-18	Hyal5	5001	Intron (NM_001024321/500052, intron 1 of 3)	hyaluronoglucosaminidase 5
chr10	100965698	0.659239	0.229963	0.429277	2.30148e-22	2.79737e-18	NA	-322829	Distal Intergenic	NA
chr16	21192048	0.239185	0.937519	-0.698335	2.33305e-22	2.83378e-18	Gatad2a	14255	Intron (NM_001013881/290669, intron 1 of 12)	GATA zinc finger domain containing 2A
chr17	64838613	0.260646	0.724722	-0.464076	2.35928e-22	2.86367e-18	NA	-375391	Distal Intergenic	NA
chr20	1064502	0.113643	0.553695	-0.440052	2.39416e-22	2.904e-18	NA	-11207	Distal Intergenic	NA
chr11	21066277	0.100077	0.631787	-0.53171	2.45065e-22	2.97048e-18	NA	844220	Distal Intergenic	NA
chr3	129708158	0.577756	0.915847	-0.338091	2.45277e-22	2.971e-18	Snap25	10479	Intron (NM_001270575/25012, intron 1 of 7)	synaptosome associated protein 25
chr16	85707041	0.213614	0.618421	-0.404807	2.46324e-22	2.98163e-18	NA	375175	Distal Intergenic	NA
chr5	135983136	0.540396	0.988643	-0.448248	2.66469e-22	3.22326e-18	Plk3	19763	3' UTR	polo-like kinase 3
chr9	90270753	0.540396	0.961459	-0.421063	2.73532e-22	3.30643e-18	NA	-609860	Distal Intergenic	NA
chr14	98155943	0.665792	0.93783	-0.272038	2.79491e-22	3.37614e-18	NA	1625020	Distal Intergenic	NA
chr2	148234293	0.472929	0.863524	-0.390595	2.8859e-22	3.48365e-18	NA	-183870	Distal Intergenic	NA
chr2	9437462	0.625962	0.933294	-0.307332	2.9325e-22	3.53748e-18	NA	-88750	Distal Intergenic	NA
chr7	130710465	0.367043	0.94278	-0.575737	3.01919e-22	3.63957e-18	NA	116564	Distal Intergenic	NA
chr6	32781506	0.758598	0.141436	0.617161	3.03185e-22	3.65232e-18	NA	-395319	Distal Intergenic	NA
chr3	95968520	0.783008	0.256948	0.52606	3.05049e-22	3.67226e-18	NA	-13533	Distal Intergenic	NA
chr1	199821541	0.295744	0.861175	-0.565431	3.16574e-22	3.80839e-18	Rgs10	1844	Promoter (1-2kb)	regulator of G-protein signaling 10
chr5	127606971	0.463443	0.938421	-0.474977	3.1798e-22	3.8227e-18	Slc1a7	35857	Intron (NM_001108973/366432, intron 4 of 10)	solute carrier family 1 member 7
chr6	40107083	0.447965	0.769966	-0.322001	3.20762e-22	3.85351e-18	NA	-743625	Distal Intergenic	NA
chr13	68214139	0.410587	0.870391	-0.459804	3.23534e-22	3.88416e-18	Hmcn1	146524	Intron (NM_001271292/289094, intron 4 of 107)	hemicentin 1
chr5	133141330	0.658335	0.896417	-0.238081	3.24251e-22	3.89012e-18	NA	584325	Distal Intergenic	NA
chr9	94780100	0.247504	0.799985	-0.552481	3.28543e-22	3.93892e-18	Inpp5d	34881	Intron (NM_019311/54259, intron 2 of 26)	inositol polyphosphate-5-phosphatase D
chr9	113413087	0.706705	0.212514	0.494191	3.29334e-22	3.94572e-18	Txndc2	-54529	Intron (NM_145094/246324, intron 5 of 6)	thioredoxin domain containing 2
chr19	42243791	0.215755	0.798745	-0.58299	3.29922e-22	3.95007e-18	NA	-62827	Distal Intergenic	NA
chr13	48159018	0.695833	0.93735	-0.241517	3.40445e-22	4.07329e-18	Ikbke	-102624	Intron (NM_001134958/360840, intron 4 of 21)	inhibitor of nuclear factor kappa B kinase subunit epsilon
chr6	13683725	0.685101	0.968668	-0.283567	3.44205e-22	4.11548e-18	NA	-685908	Distal Intergenic	NA
chr3	92834560	0.576292	0.918372	-0.34208	3.59869e-22	4.29984e-18	NA	-50902	Distal Intergenic	NA
chr4	2790390	0.471053	0.981404	-0.510351	3.69435e-22	4.41116e-18	NA	79005	Distal Intergenic	NA
chr1	245836803	0.780764	0.985989	-0.205225	3.73535e-22	4.45708e-18	NA	273738	Distal Intergenic	NA
chrX	22730232	0.198229	0.833261	-0.635032	3.79095e-22	4.52037e-18	NA	-311359	Distal Intergenic	NA
chr1	233535038	0.37248	0.846124	-0.473645	3.91552e-22	4.66574e-18	Gnaq	152260	Intron (NM_031036/81666, intron 2 of 6)	G protein subunit alpha q
chr2	92552354	0.372597	0.8334	-0.460803	4.04744e-22	4.81642e-18	tGap1	-7577	Promoter (7-8kb)	GTPase activating protein testicular GAP1
chr8	51056481	0.405894	0.927405	-0.521511	4.0619e-22	4.83035e-18	NA	-448118	Distal Intergenic	NA
chr11	54492887	0.511399	0.025393	0.486006	4.18811e-22	4.97708e-18	NA	21553	Distal Intergenic	NA
chr2	217578545	0.367043	0.872321	-0.505277	4.21827e-22	5.00954e-18	NA	-384830	Distal Intergenic	NA
chr2	139108691	0.487878	0.841566	-0.353688	4.27166e-22	5.06952e-18	NA	-274826	Distal Intergenic	NA
chr14	69201772	0.631905	0.908363	-0.276458	4.30077e-22	5.10063e-18	NA	-768261	Distal Intergenic	NA
chr17	60130100	0.597496	0.900661	-0.303166	4.32043e-22	5.1205e-18	Mpp7	70087	Intron (NM_001100575/307035, intron 2 of 15)	membrane palmitoylated protein 7
chr1	228648584	0.939407	0.24155	0.697857	4.43386e-22	5.25139e-18	NA	20310	Distal Intergenic	NA
chr15	81705151	0.639691	0.233192	0.406499	4.45461e-22	5.27242e-18	NA	376373	Distal Intergenic	NA
chr6	144164389	0.707732	0.163382	0.54435	4.55223e-22	5.38434e-18	NA	-40793	Distal Intergenic	NA
chr14	114323737	0.34575	0.964969	-0.619219	4.58523e-22	5.41973e-18	NA	196771	Distal Intergenic	NA
chr3	28694058	0.94903	0.659623	0.289407	4.62254e-22	5.46017e-18	Arhgap15	66974	Intron (NM_001013917/295635, intron 2 of 13)	Rho GTPase activating protein 15
chr5	62064994	0.96171	0.737683	0.224026	4.67762e-22	5.52152e-18	Anp32b	-6351	Promoter (6-7kb)	acidic nuclear phosphoprotein 32 family member B
chr13	18022446	0.358673	0.752279	-0.393606	4.70208e-22	5.54667e-18	NA	-2626829	Distal Intergenic	NA
chr2	136039432	0.345261	0.932689	-0.587428	4.70548e-22	5.54697e-18	NA	-2154703	Distal Intergenic	NA
chr3	85209158	0.551956	0.85869	-0.306734	4.76478e-22	5.61311e-18	NA	-212010	Distal Intergenic	NA
chr14	64349094	0.94309	0.067632	0.875458	4.88854e-22	5.75506e-18	NA	127701	Distal Intergenic	NA
chr2	157237764	0.451752	0.879998	-0.428246	4.89633e-22	5.76037e-18	NA	-215663	Distal Intergenic	NA
chr5	1756030	0.482842	0.830075	-0.347232	5.17232e-22	6.081e-18	NA	233417	Distal Intergenic	NA
chr13	40181551	0.529708	0.872841	-0.343133	5.18906e-22	6.09661e-18	NA	-38341	Distal Intergenic	NA
chr1	64180853	0.110819	0.383864	-0.273045	5.218e-22	6.12652e-18	Oscar	-1568	Promoter (1-2kb)	osteoclast associated, immunoglobulin-like receptor
chr7	93563890	0.512917	0.865652	-0.352734	5.29101e-22	6.2081e-18	NA	262695	Distal Intergenic	NA
[truncated: 81,601 more rows]

## Sheet: IR v UE
chr	pos	Mean Methyl IR	Mean Methyl UE	diff	pval	fdr	Symbol	Distance to TSS	Annotation	Gene Name
[truncated: 39,146 more rows]

[truncated: 3 more sheets: INR v UA, INR v UE, UA v UE]
